# Supplementary material for: Small networks of expressed genes in the whole blood and relationships to profiles in circulating metabolites provide insights in inter-individual variability of feed efficiency in growing pigs
Source: BMC Genomics. 2023 Oct 27;24:647. doi: 10.1186/s12864-023-09751-1 (PMC10605982; doi:10.1186/s12864-023-09751-1)
Supplement: Supplementary file 1 — Additional file 1. [file 12864_2023_9751_MOESM1_ESM.zip]

Archive with 2 entries (2 files):
- Additional file 3.csv
- additional files 1-2-4-5-6-7-8-9.pdf
