# Supplementary material for: Small networks of expressed genes in the whole blood and relationships to profiles in circulating metabolites provide insights in inter-individual variability of feed efficiency in growing pigs
Source: BMC Genomics. 2023 Oct 27;24:647. doi: 10.1186/s12864-023-09751-1 (PMC10605982; doi:10.1186/s12864-023-09751-1)
Supplement: Supplementary file 1 — Additional file 1. [file 12864_2023_9751_MOESM1_ESM.zip › Additional file 3.csv]

Table 3: Composition of the modules in probes with their annotation and Gene Significance for Feed Conversion Ratio (correlation between the FCR and each each probe) and Module Membership score (correlation between the module eigengene and each probe). GS.FCR: Gene Significance for Feed Conversion Ratio, absGS: absolute value of the GS.FCR, MM: ModuleMembership
Probe Name	Annotation	modules	GS.FCR	absGS	MM
A_72_P000171	SHPRH	black	-0.125412822	0.125412822	0.68101136
A_72_P000771	BACH1	black	-0.219297279	0.219297279	0.570847497
A_72_P001306	AAGAB	black	-0.144571467	0.144571467	0.378856397
A_72_P001366	SMARCB1	black	-0.178412959	0.178412959	0.711079773
A_72_P001371	GOLGA4	black	-0.030765346	0.030765346	0.833530949
A_72_P003666	BTK	black	-0.183094888	0.183094888	0.753355974
A_72_P004186		black	-0.005529729	0.005529729	0.438308459
A_72_P005151	GTF2I	black	-0.250315551	0.250315551	0.713436368
A_72_P009091	PRPF40A	black	-0.163238235	0.163238235	0.634476325
A_72_P010566	GBE1	black	-0.328273302	0.328273302	0.511470627
A_72_P011901	HYLS1	black	-0.139526831	0.139526831	0.492308958
A_72_P013531	PCM1	black	-0.035456459	0.035456459	0.639559345
A_72_P014816		black	-0.078594381	0.078594381	0.47887821
A_72_P014841	CHD4	black	-0.139594148	0.139594148	0.903863112
A_72_P015546	ASB13	black	0.251407586	0.251407586	0.393544204
A_72_P016191	PJA2	black	-0.125317508	0.125317508	0.692483798
A_72_P016261	IQGAP1	black	-0.094400763	0.094400763	0.731777133
A_72_P016991	SSFA2	black	-0.229407257	0.229407257	0.649893964
A_72_P017296	EIF4G1	black	-0.260305947	0.260305947	0.907491411
A_72_P018891	ZNF280D	black	-0.270142005	0.270142005	0.559203418
A_72_P020406	DNAJC13	black	0.059341347	0.059341347	0.580875069
A_72_P021631	CD226	black	-0.19109568	0.19109568	0.544413885
A_72_P022906	CYBRD1	black	-0.122366843	0.122366843	0.61290817
A_72_P025986	KMT2E	black	-0.301522926	0.301522926	0.630584835
A_72_P026166	NKTR	black	-0.263533581	0.263533581	0.557970701
A_72_P026451	ATF1	black	-0.188081945	0.188081945	0.63090939
A_72_P028606	DECR1	black	0.073373791	0.073373791	0.351976787
A_72_P029898	ADD3	black	-0.041495233	0.041495233	0.746348638
A_72_P029926	TRAFD1	black	-0.110524853	0.110524853	0.616303625
A_72_P033561	SNW1	black	-0.208500801	0.208500801	0.764757661
A_72_P033701		black	-0.300369376	0.300369376	0.624949479
A_72_P034361	SPEN	black	-0.28164622	0.28164622	0.672860969
A_72_P034426	LOC102159905	black	-0.210011035	0.210011035	0.797129101
A_72_P038431	CEP295	black	-0.156107406	0.156107406	0.521281159
A_72_P038561	GIMAP8	black	-0.136667907	0.136667907	0.741180501
A_72_P041636	ZCCHC2	black	-0.029770618	0.029770618	0.73486651
A_72_P043466	CKAP5	black	-0.182129919	0.182129919	0.82401236
A_72_P043856	RAB2B	black	-0.143409757	0.143409757	0.640097517
A_72_P047256	COG4	black	-0.293816531	0.293816531	0.708993682
A_72_P047556	PKN2	black	-0.274561013	0.274561013	0.884626257
A_72_P047916	IQGAP1	black	-0.009545686	0.009545686	0.81530296
A_72_P048511	CARD6	black	-0.108969583	0.108969583	0.756541391
A_72_P050216	MSH2	black	-0.172811844	0.172811844	0.568599399
A_72_P050661	HSPH1	black	-0.068821009	0.068821009	0.575909797
A_72_P051041	LOC100738016	black	-0.015894364	0.015894364	0.630726904
A_72_P051651	SRGAP2	black	-0.000469312	0.000469312	0.607005543
A_72_P053746	ARID5B	black	-0.170542624	0.170542624	0.687474974
A_72_P055361	NFE2L2	black	-0.164981333	0.164981333	0.660965849
A_72_P055986	TRIM38	black	-0.18212407	0.18212407	0.735072934
A_72_P056846	GDI2	black	-0.161745324	0.161745324	0.632192578
A_72_P058311	ERMP1	black	-0.190696288	0.190696288	0.690693781
A_72_P058776	USP10	black	-0.149590248	0.149590248	0.650073676
A_72_P058951	C9orf129	black	-0.073422994	0.073422994	0.353199
A_72_P063941	GOSR1	black	-0.302955445	0.302955445	0.663800342
A_72_P064366	PNN	black	-0.187489715	0.187489715	0.891232876
A_72_P065171	ZBED5	black	-0.269230062	0.269230062	0.694298782
A_72_P065736	UBP1	black	-0.280217629	0.280217629	0.712168289
A_72_P065761		black	0.187235892	0.187235892	0.315702153
A_72_P066081	SERBP1	black	-0.219587965	0.219587965	0.724070737
A_72_P066181	CYFIP2	black	-0.222315218	0.222315218	0.601443085
A_72_P066846	SSX2IP	black	-0.019174093	0.019174093	0.528062615
A_72_P067401	CCDC88A	black	-0.156803108	0.156803108	0.631248941
A_72_P068916	CEP290	black	-0.297017108	0.297017108	0.531192525
A_72_P069556	PPP1R12A	black	-0.147763135	0.147763135	0.68181002
A_72_P069761	AK3	black	-0.043214555	0.043214555	0.631898958
A_72_P070011	ADD3	black	-0.319595278	0.319595278	0.545482582
A_72_P071831	EPRS	black	-0.059595568	0.059595568	0.816351094
A_72_P072891	CEP170	black	-0.050406123	0.050406123	0.7103404
A_72_P073271	GLCE	black	0.076140506	0.076140506	0.46390877
A_72_P074591	GMCL1	black	0.047172129	0.047172129	0.758987851
A_72_P078756	ZNF652	black	-0.259295921	0.259295921	0.758517663
A_72_P078761	APP	black	-0.105684996	0.105684996	0.274738997
A_72_P080781	M6PR	black	-0.139104181	0.139104181	0.780450625
A_72_P081431	C12orf43	black	-0.188558706	0.188558706	0.548048622
A_72_P084461	C11orf1	black	-0.306506313	0.306506313	0.477019804
A_72_P084606	NUP214	black	-0.142466167	0.142466167	0.524402335
A_72_P085811	DOCK10	black	-0.185797255	0.185797255	0.765003332
A_72_P086206	PDHA1	black	-0.196776548	0.196776548	0.600908222
A_72_P086996	HIVEP1	black	-0.08562243	0.08562243	0.41868974
A_72_P087051	RAPGEF6	black	-0.128525905	0.128525905	0.713057508
A_72_P088196	CD80	black	0.025391583	0.025391583	0.634995401
A_72_P091451	PANK3	black	0.200841674	0.200841674	0.363979949
A_72_P091626		black	-0.193763235	0.193763235	0.655262603
A_72_P092111	HADHA	black	-0.23636252	0.23636252	0.506230495
A_72_P093336	TTF2	black	-0.063208111	0.063208111	0.378156448
A_72_P094801	R3HDM1	black	-0.157184748	0.157184748	0.892770008
A_72_P096156	AKAP9	black	-0.141784019	0.141784019	0.722771494
A_72_P098196	CEP162	black	-0.167093711	0.167093711	0.408503231
A_72_P098381	SDAD1	black	-0.097247823	0.097247823	0.696853597
A_72_P098661	ARPC2	black	-0.185932984	0.185932984	0.610798875
A_72_P098791	FAM21C	black	-0.130959357	0.130959357	0.619183112
A_72_P100606	LRRIQ1	black	-0.042060626	0.042060626	0.327836034
A_72_P101086	LOC100624984	black	0.016851161	0.016851161	0.535961896
A_72_P101096	LOC100737946	black	0.208529342	0.208529342	0.427692796
A_72_P101826	SRPK3	black	0.139763347	0.139763347	0.237000006
A_72_P102426	LOC100517213	black	-0.225853459	0.225853459	0.345212847
A_72_P104776	SNRPD3	black	-0.117366993	0.117366993	0.705120524
A_72_P104821	PXK	black	-0.051249733	0.051249733	0.576708226
A_72_P105836	TES	black	-0.229113954	0.229113954	0.636124757
A_72_P106136	HIPK3	black	-0.124849049	0.124849049	0.375843481
A_72_P106451	CCDC91	black	-0.225035108	0.225035108	0.560765014
A_72_P106826	TNFAIP2	black	-0.376907146	0.376907146	0.467072741
A_72_P106961		black	0.003074417	0.003074417	0.340154202
A_72_P107786	TLN1	black	-0.164517311	0.164517311	0.728075513
A_72_P109416	MSN	black	0.045302119	0.045302119	0.624122598
A_72_P110291	HSPD1	black	-0.161362022	0.161362022	0.927538051
A_72_P110341	HLTF	black	-0.0070788	0.0070788	0.657043663
A_72_P114826	PIKFYVE	black	0.246573378	0.246573378	0.506580247
A_72_P115851	EIF4G3	black	-0.156374221	0.156374221	0.410648981
A_72_P116346	ATP11C	black	-0.051351137	0.051351137	0.612374945
A_72_P119076	PDK1	black	-0.091504651	0.091504651	0.605451098
A_72_P119411	TRAM1	black	-0.092642561	0.092642561	0.73517564
A_72_P120561	MRPL15	black	0.025209649	0.025209649	0.397789041
A_72_P121591	TPR	black	-0.179079304	0.179079304	0.869088006
A_72_P122046	ZNF217	black	-0.233250019	0.233250019	0.660744457
A_72_P122786		black	0.081991146	0.081991146	0.620066636
A_72_P123061	DIAPH2	black	-0.149941706	0.149941706	0.640288083
A_72_P123311	SLK	black	-0.21069749	0.21069749	0.782407503
A_72_P124121	SMC3	black	-0.170696576	0.170696576	0.846554381
A_72_P124126		black	0.020925187	0.020925187	0.366955914
A_72_P125591	ASUN	black	-0.209005658	0.209005658	0.792043939
A_72_P125636	TPR	black	-0.108675466	0.108675466	0.901690896
A_72_P125706	CYBRD1	black	-0.248899047	0.248899047	0.699974904
A_72_P127691	PDIA3	black	-0.22522461	0.22522461	0.79909293
A_72_P128071	CACYBP	black	-0.173464434	0.173464434	0.755381614
A_72_P129696	PRDM10	black	0.091552784	0.091552784	0.491895597
A_72_P131826	CD2	black	-0.05456268	0.05456268	0.404466099
A_72_P132621	ATG5	black	-0.100978254	0.100978254	0.670258736
A_72_P132951	LOC100620404	black	-0.13673977	0.13673977	0.826177504
A_72_P133356	PAK1IP1	black	-0.140296681	0.140296681	0.700739711
A_72_P134481		black	-0.026000839	0.026000839	0.675842248
A_72_P135706	ZBTB38	black	-0.081616236	0.081616236	0.674611954
A_72_P139781	SYTL3	black	-0.230658621	0.230658621	0.614565089
A_72_P140041	GTF3C1	black	-0.125005177	0.125005177	0.62253947
A_72_P140741	C1H3orf38	black	-0.143021723	0.143021723	0.753967922
A_72_P141996	MIER1	black	0.012777823	0.012777823	0.806088946
A_72_P142301	AASDH	black	-0.171271431	0.171271431	0.683561208
A_72_P142921		black	-0.035668123	0.035668123	0.45078453
A_72_P143576	STAG2	black	-0.111769162	0.111769162	0.650716817
A_72_P144251	CENPE	black	-0.166051935	0.166051935	0.461021531
A_72_P145466	DHX29	black	-0.167139042	0.167139042	0.736290537
A_72_P148036	FAM83C	black	-0.280648721	0.280648721	0.309175197
A_72_P150006	SLC38A2	black	-0.316698194	0.316698194	0.632025784
A_72_P150051	CPD	black	0.010243004	0.010243004	0.459363974
A_72_P150226	TRIM44	black	-0.296704856	0.296704856	0.512948371
A_72_P151206	CENPF	black	-0.160365737	0.160365737	0.72014926
A_72_P151361	RDX	black	-0.146173221	0.146173221	0.682233481
A_72_P151936	UTP6	black	-0.063540799	0.063540799	0.296234444
A_72_P154211	GALNT7	black	-0.029831939	0.029831939	0.819130633
A_72_P154626	BDP1	black	-0.03650733	0.03650733	0.699684245
A_72_P155386	SRSF4	black	-0.290242859	0.290242859	0.860374137
A_72_P156366	GLUL	black	-0.284095019	0.284095019	0.417851131
A_72_P156496	EID1	black	-0.258847803	0.258847803	0.544063751
A_72_P156751	MEF2C	black	-0.086820034	0.086820034	0.397935913
A_72_P157696	KLF9	black	-0.033968594	0.033968594	0.396824666
A_72_P158266	WDR33	black	-0.033871869	0.033871869	0.812698011
A_72_P163206	CYBRD1	black	-0.2056921	0.2056921	0.580446537
A_72_P164296	LOC100620926	black	-0.271955916	0.271955916	0.610100269
A_72_P164776	DDX21	black	-0.018874859	0.018874859	0.526483111
A_72_P165416	MMD	black	-0.198496342	0.198496342	0.279173702
A_72_P165536	P14ARF	black	0.011050666	0.011050666	0.597261764
A_72_P168701	TOX	black	-0.267840626	0.267840626	0.568598963
A_72_P169241	FAM178A	black	-0.277242561	0.277242561	0.623897923
A_72_P170371	HMGB1	black	-0.21036604	0.21036604	0.849969607
A_72_P171026	AGGF1	black	-0.166463949	0.166463949	0.562747718
A_72_P171401	PRRC2C	black	-0.260911889	0.260911889	0.66554155
A_72_P174066	DNMT1	black	-0.214114665	0.214114665	0.836094364
A_72_P174886	MVP	black	-0.308048882	0.308048882	0.40389367
A_72_P174931	HSP90AA1	black	-0.075791538	0.075791538	0.782825345
A_72_P175386	ASXL2	black	-0.187734749	0.187734749	0.803879608
A_72_P175776	CAST	black	-0.132866727	0.132866727	0.596420618
A_72_P175921	ASPM	black	0.023085162	0.023085162	0.66420654
A_72_P177481	CCR2	black	-0.267543421	0.267543421	0.417906274
A_72_P177501	TKT	black	-0.37389359	0.37389359	0.650704198
A_72_P177506	HIST1H1D	black	-0.190895922	0.190895922	0.778109201
A_72_P178026	CD69	black	0.020694409	0.020694409	0.540821475
A_72_P178066	MS4A2	black	-0.198411754	0.198411754	0.51498579
A_72_P178131	CD2	black	-0.096949357	0.096949357	0.660536036
A_72_P178201	TBC1D1	black	-0.166909951	0.166909951	0.903841655
A_72_P178406	SPEN	black	-0.220112081	0.220112081	0.606055981
A_72_P178681	POLD3	black	-0.19626853	0.19626853	0.555688255
A_72_P178956	ZMIZ1	black	-0.10334535	0.10334535	0.666954415
A_72_P179081	EDC3	black	-0.004738348	0.004738348	0.582589854
A_72_P179196	ARFIP1	black	-0.291548424	0.291548424	0.864743826
A_72_P179811	TCERG1	black	-0.099394153	0.099394153	0.773195743
A_72_P181471	PRKA	black	0.010298975	0.010298975	0.603168343
A_72_P183781	CALM1	black	-0.282316947	0.282316947	0.759713177
A_72_P183951	DICER1	black	0.005939869	0.005939869	0.655376527
A_72_P184431	SLC35A1	black	-0.045702722	0.045702722	0.602976057
A_72_P184661	SRSF6	black	-0.121262144	0.121262144	0.822646406
A_72_P185396	TXK	black	-0.122119036	0.122119036	0.679815658
A_72_P186266	ATP2B4	black	-0.327375507	0.327375507	0.642949642
A_72_P186391	CD247	black	-0.262228403	0.262228403	0.621031228
A_72_P186596	CD80	black	-0.002535681	0.002535681	0.676269657
A_72_P188801	CHD8	black	-0.012396792	0.012396792	0.795301379
A_72_P189001	ADD3	black	-0.229238009	0.229238009	0.821866523
A_72_P189616	ZC3H11A	black	-0.152579366	0.152579366	0.810157585
A_72_P190031	TMEM85	black	-0.114890997	0.114890997	0.66713092
A_72_P190176	LRPPRC	black	-0.23284066	0.23284066	0.870359204
A_72_P190256	APLF	black	-0.116978047	0.116978047	0.473389138
A_72_P191531	CLINT1	black	-0.080342428	0.080342428	0.795116199
A_72_P193402	DPP8	black	-0.049679975	0.049679975	0.728345577
A_72_P193532		black	-0.208799066	0.208799066	0.647208838
A_72_P194052		black	0.006804254	0.006804254	0.658660039
A_72_P194322	ATF6	black	-0.011660574	0.011660574	0.623910598
A_72_P194572	PRC1	black	-0.227591612	0.227591612	0.662208279
A_72_P195227	ANKHD1	black	-0.02960145	0.02960145	0.697585204
A_72_P195557	ITGB1	black	-0.102818204	0.102818204	0.631661962
A_72_P195967	TWF1	black	0.110429123	0.110429123	0.473272696
A_72_P196657	DHX9	black	-0.1354682	0.1354682	0.698999078
A_72_P197892	SKIV2L2	black	-0.147441676	0.147441676	0.768465648
A_72_P198152	WDR3	black	-0.206473017	0.206473017	0.317725649
A_72_P198352	HERC1	black	-0.312839374	0.312839374	0.465982793
A_72_P199172	USP12	black	-0.257427783	0.257427783	0.530041601
A_72_P199902		black	-0.211423361	0.211423361	0.450393482
A_72_P199947	PI4K2B	black	0.029529955	0.029529955	0.700857185
A_72_P200892		black	-0.35426707	0.35426707	0.328602332
A_72_P202197	PRPF38B	black	-0.205306949	0.205306949	0.833775565
A_72_P203367	RPAP3	black	-0.11347012	0.11347012	0.623851255
A_72_P205852	DNAJA2	black	0.000823691	0.000823691	0.755114957
A_72_P207737	EHMT1	black	-0.464516423	0.464516423	0.450593559
A_72_P207887		black	-0.361058494	0.361058494	0.421470863
A_72_P207892	LOC102161940	black	0.062316171	0.062316171	0.72994804
A_72_P208172	PTPN11	black	-0.187387549	0.187387549	0.732921504
A_72_P208547	CCDC88A	black	-0.04794229	0.04794229	0.607722165
A_72_P213067	BRWD3	black	-0.021915847	0.021915847	0.657364243
A_72_P213487	HIF1A	black	0.110440219	0.110440219	0.644417176
A_72_P213982	NIPBL	black	-0.162966172	0.162966172	0.785963422
A_72_P214242	MPP5	black	-0.292396381	0.292396381	0.419429656
A_72_P214652	DDX18	black	-0.12003668	0.12003668	0.61432071
A_72_P217182	mouse	black	-0.16342199	0.16342199	0.690477472
A_72_P218027	PECAM1	black	-0.071438763	0.071438763	0.476328216
A_72_P218132	THOC2	black	-0.049841583	0.049841583	0.789090709
A_72_P219137		black	-0.139161322	0.139161322	0.283085179
A_72_P219862		black	-0.193190393	0.193190393	0.554899295
A_72_P221667	ZFR	black	-0.19094279	0.19094279	0.71853861
A_72_P222547	GCC2	black	-0.164711907	0.164711907	0.805123722
A_72_P222767	TRIP12	black	-0.055418902	0.055418902	0.755667259
A_72_P223057	KIF4A	black	-0.20379296	0.20379296	0.824472793
A_72_P225007	CTR9	black	-0.21967263	0.21967263	0.832080046
A_72_P226582	RFN19	black	-0.144732778	0.144732778	0.615889239
A_72_P228142	THRAP3	black	-0.279285543	0.279285543	0.883952327
A_72_P228897	TRIP11	black	0.100187923	0.100187923	0.78604834
A_72_P229592	CASP8AP2	black	-0.006775462	0.006775462	0.793762289
A_72_P229802	ERO1L	black	-0.246193415	0.246193415	0.78400806
A_72_P229977	NFE2L2	black	-0.181910665	0.181910665	0.670958567
A_72_P230187	KANSL1	black	-0.234889891	0.234889891	0.747536539
A_72_P230872		black	-0.257648875	0.257648875	0.688311968
A_72_P231477	SMCHD1	black	-0.088384843	0.088384843	0.802014196
A_72_P231822	SETD2	black	-0.011882133	0.011882133	0.815796149
A_72_P232077		black	-0.101351867	0.101351867	0.343518658
A_72_P232192	TNFRSF1B	black	-0.303731097	0.303731097	0.528055422
A_72_P233092		black	-0.048996291	0.048996291	0.319300605
A_72_P233457	CCT2	black	-0.216256404	0.216256404	0.808449295
A_72_P235362	RFC1	black	-0.22229397	0.22229397	0.851635523
A_72_P235642	KPNB1	black	-0.216100186	0.216100186	0.730395237
A_72_P236477	LRRC58	black	-0.211545524	0.211545524	0.799486264
A_72_P236767	ERI3	black	-0.191132882	0.191132882	0.658601943
A_72_P237197	IL7R	black	-0.238865292	0.238865292	0.481268579
A_72_P237312	ADAM-9	black	-0.084614221	0.084614221	0.522446745
A_72_P237417	HNRNPA3	black	0.049767707	0.049767707	0.706104622
A_72_P237897	TLN1	black	-0.151400008	0.151400008	0.559924966
A_72_P241007	SMG1	black	-0.144614976	0.144614976	0.751301662
A_72_P246497	ZNF287	black	-0.308656746	0.308656746	0.155519569
A_72_P246807	DAAM1	black	0.004606842	0.004606842	0.528815075
A_72_P246937	CARD6	black	0.042944507	0.042944507	0.463284623
A_72_P247727	TRPS1	black	-0.136855312	0.136855312	0.720881989
A_72_P248097	AMD1	black	-0.06291225	0.06291225	0.679734374
A_72_P250907	OBSCN	black	-0.234344128	0.234344128	0.563663673
A_72_P251202	SRSF5	black	-0.162001403	0.162001403	0.786882983
A_72_P251362	WNK1	black	-0.045859456	0.045859456	0.892005636
A_72_P252497	CTCF	black	-0.148808837	0.148808837	0.831864618
A_72_P253042	BDP1	black	-0.1093466	0.1093466	0.807695176
A_72_P253542	EPS15	black	-0.196524359	0.196524359	0.801308415
A_72_P253692		black	-0.004757851	0.004757851	0.483606436
A_72_P254857	ENSA	black	-0.110873546	0.110873546	0.728050916
A_72_P255867	CSNK1A1	black	-0.297808117	0.297808117	0.833698671
A_72_P255892	MLLT3	black	-0.386631385	0.386631385	0.665521787
A_72_P256002	GON4L	black	-0.282294651	0.282294651	0.796016097
A_72_P257987	KDM4C	black	-0.18227562	0.18227562	0.883179275
A_72_P258422	PRPF4B	black	-0.237286624	0.237286624	0.878833466
A_72_P258957	CPLX3	black	-0.274174542	0.274174542	0.447613976
A_72_P260887	AGPS	black	0.005710167	0.005710167	0.676873882
A_72_P261192	SRSF5	black	-0.108678868	0.108678868	0.682776032
A_72_P262052	PIK3R4	black	0.198641257	0.198641257	0.644130199
A_72_P262317	TCF12	black	-0.254278212	0.254278212	0.708961342
A_72_P262687	SIN3A	black	0.057418668	0.057418668	0.635396052
A_72_P264937	EXOSC8	black	-0.043329816	0.043329816	0.652732771
A_72_P266267	TOP1	black	-0.246711593	0.246711593	0.694227228
A_72_P267761	TMPO	black	-0.18762121	0.18762121	0.682306824
A_72_P270089	RNF214	black	-0.019791538	0.019791538	0.64730179
A_72_P270114	YWHAZ	black	-0.179841676	0.179841676	0.858942295
A_72_P271954		black	-0.107434233	0.107434233	0.665621047
A_72_P273239	USP1	black	-0.188574439	0.188574439	0.912618764
A_72_P273849	PHKB	black	-0.052446896	0.052446896	0.557836736
A_72_P275014	LOC102163004	black	-0.413028981	0.413028981	0.564023144
A_72_P276159		black	-0.093701998	0.093701998	0.590051552
A_72_P280739		black	-0.276124044	0.276124044	0.673147461
A_72_P280874	CD2AP	black	0.059486323	0.059486323	0.600266065
A_72_P282999	ZNF106	black	0.043650338	0.043650338	0.464549766
A_72_P283014	ACOX1	black	-0.287025384	0.287025384	0.771134622
A_72_P287269	RFWD2	black	-0.169525387	0.169525387	0.533870217
A_72_P289669	CCAR1	black	-0.327709419	0.327709419	0.54273723
A_72_P289744	BIRC3	black	0.060947082	0.060947082	0.626345891
A_72_P292749	ZNF22	black	0.064862778	0.064862778	0.61026797
A_72_P296814	GPR83	black	0.100961675	0.100961675	0.382265769
A_72_P298629	TOPOII	black	-0.035458435	0.035458435	0.75665922
A_72_P298824	MYLIP	black	-0.466146159	0.466146159	0.488603286
A_72_P299204	SMARCA2	black	-0.077211342	0.077211342	0.764004352
A_72_P299359	ATP6V1C1	black	-0.099028963	0.099028963	0.502291997
A_72_P299444	SNRK	black	0.010153064	0.010153064	0.624021234
A_72_P299649	WNK1	black	0.038360095	0.038360095	0.820450589
A_72_P300554	CPSF2	black	-0.126787267	0.126787267	0.70921317
A_72_P301964	TRAT1	black	-0.187303749	0.187303749	0.651329834
A_72_P302569	MPHOSPH8	black	-0.28012556	0.28012556	0.896407532
A_72_P302654	TMOD3	black	-0.011132956	0.011132956	0.408982356
A_72_P303199	SH2D1A	black	-0.215318745	0.215318745	0.794488428
A_72_P303284	HAS3	black	0.008699636	0.008699636	0.190801166
A_72_P303574	DNAJC1	black	0.01974657	0.01974657	0.726468112
A_72_P304709	SLC19A1	black	-0.067653786	0.067653786	0.470992983
A_72_P307248	TPP2	black	-0.026502093	0.026502093	0.522012812
A_72_P307263	BAG1	black	-0.051836806	0.051836806	0.589741935
A_72_P307873	TERF1	black	-0.184528596	0.184528596	0.67670939
A_72_P307908	PITPNB	black	-0.286647005	0.286647005	0.820663704
A_72_P308553	BOD1L1	black	-0.175571096	0.175571096	0.692240013
A_72_P308648	MSN	black	-0.087129567	0.087129567	0.722329783
A_72_P309933	SLC1A5	black	-0.289149012	0.289149012	0.186254232
A_72_P310364	EEA1	black	0.039294528	0.039294528	0.628314792
A_72_P310883	MAST4	black	-0.117356701	0.117356701	0.226366757
A_72_P312623	TRAT1	black	-0.091679259	0.091679259	0.699174258
A_72_P315593	NAA15	black	-0.130217658	0.130217658	0.815713738
A_72_P316483	AGL	black	-0.057641878	0.057641878	0.530989244
A_72_P317913	PFKFB4	black	-0.03061693	0.03061693	0.522420706
A_72_P318288	LOC100625808	black	0.117338142	0.117338142	0.712073313
A_72_P319343	AKAP13	black	-0.006183126	0.006183126	0.676709292
A_72_P319733	ST8SIA1	black	-0.166037166	0.166037166	0.712735697
A_72_P320243	CENPE	black	-0.114342099	0.114342099	0.011503928
A_72_P320458	RYBP	black	0.023520535	0.023520535	0.412747291
A_72_P320738	NUS1	black	-0.072772656	0.072772656	0.582283466
A_72_P320918	CHD3	black	-0.32038493	0.32038493	0.776604043
A_72_P323938	DDX6	black	-0.089119355	0.089119355	0.723528382
A_72_P325653		black	-0.146567264	0.146567264	0.523164682
A_72_P330113	KIF4A	black	-0.086301364	0.086301364	0.504633353
A_72_P331628	LOC100515443	black	0.18470603	0.18470603	0.416984258
A_72_P332728	LOC102159136	black	-0.210476277	0.210476277	0.819772543
A_72_P333148	UBR2	black	-0.02474419	0.02474419	0.719309367
A_72_P333298		black	-0.000867896	0.000867896	0.675355294
A_72_P333478	CHD1	black	0.054471505	0.054471505	0.574793928
A_72_P333823		black	-0.009568617	0.009568617	0.488140493
A_72_P334668	RALGAPA2	black	-0.259101066	0.259101066	0.634415999
A_72_P335158	ORC3	black	0.174338576	0.174338576	0.477229851
A_72_P336133	CDC25C	black	-0.253611976	0.253611976	0.720393659
A_72_P336158		black	0.066893772	0.066893772	0.450691616
A_72_P336418	WNK1	black	-0.074678034	0.074678034	0.78584062
A_72_P337633	NCOR2	black	-0.258986519	0.258986519	0.707356396
A_72_P339308	KIF5B	black	-0.114943465	0.114943465	0.841718735
A_72_P339333	KMT2C	black	-0.303234937	0.303234937	0.653988241
A_72_P343198	CDADC1	black	0.063885869	0.063885869	0.601663397
A_72_P343818	MAPK6	black	-0.179841865	0.179841865	0.730370483
A_72_P345198	MLEC	black	-0.211709429	0.211709429	0.839564793
A_72_P345888	RSF1	black	-0.386288595	0.386288595	0.483023453
A_72_P348163	TCHP	black	-0.192276322	0.192276322	0.558298018
A_72_P349163	SLC4A4	black	0.070783061	0.070783061	0.489879962
A_72_P349428	ASXL1	black	-0.099843741	0.099843741	0.83679691
A_72_P349968	MTF2	black	-0.17117495	0.17117495	0.814238826
A_72_P350203	PIK3AP1	black	0.144650474	0.144650474	0.552743839
A_72_P355593	SPTBN1	black	-0.134836263	0.134836263	0.767470806
A_72_P355843	ACTR2	black	-0.100297461	0.100297461	0.744823006
A_72_P355928	CEP350	black	-0.164042927	0.164042927	0.770413587
A_72_P357763	CALCOCO2	black	-0.013031149	0.013031149	0.391323769
A_72_P359548	TMX4	black	-0.078336278	0.078336278	0.451618735
A_72_P360003	sept-02	black	-0.192046489	0.192046489	0.628918639
A_72_P361003	NSRP1	black	-0.216421372	0.216421372	0.788094027
A_72_P361789	URI1	black	-0.165790226	0.165790226	0.887090581
A_72_P361988	TUBA1A	black	-0.069077882	0.069077882	0.568481402
A_72_P363698	PIK3AP1	black	-0.069392112	0.069392112	0.605467641
A_72_P363843	G2E3	black	-0.254230962	0.254230962	0.67770261
A_72_P364188	APP	black	-0.105633536	0.105633536	0.225507013
A_72_P364283	RAD21	black	-0.196424805	0.196424805	0.826025622
A_72_P364398	DIAPH1	black	0.087528491	0.087528491	0.563741777
A_72_P364623	PDRG1	black	-0.126824191	0.126824191	0.504163719
A_72_P364948	CHD1	black	-0.052609911	0.052609911	0.721626368
A_72_P365568	MDR/TAP	black	-0.277275983	0.277275983	0.475161949
A_72_P366293	C11orf54	black	-0.049217991	0.049217991	0.492658038
A_72_P367418	DBF4	black	-0.190406888	0.190406888	0.794644643
A_72_P367598	BAX	black	0.031826655	0.031826655	0.419066303
A_72_P368153	EZR	black	-0.046834944	0.046834944	0.574566332
A_72_P368258	RBBP6	black	-0.174687149	0.174687149	0.807436156
A_72_P370598	UHM	black	-0.086741664	0.086741664	0.254195695
A_72_P372403	WASL	black	-0.117327691	0.117327691	0.609682102
A_72_P372653	DNAJB11	black	-0.131085827	0.131085827	0.718007284
A_72_P372698	ZKSCAN1	black	0.142641967	0.142641967	0.50789141
A_72_P374113		black	0.078374616	0.078374616	0.57989356
A_72_P374688	KIF1B	black	-0.220994961	0.220994961	0.345204733
A_72_P380203	SMCHD1	black	-0.019631884	0.019631884	0.7742447
A_72_P380523	MPP6	black	-0.156757354	0.156757354	0.591071348
A_72_P380928	SETD2	black	-0.01145729	0.01145729	0.619257439
A_72_P381008	TOP1	black	-0.137163469	0.137163469	0.669523816
A_72_P381078	SEZ6L	black	-0.119106711	0.119106711	0.573664849
A_72_P381373	RPS6KA3	black	-0.230751505	0.230751505	0.578915223
A_72_P381653	CHD3	black	-0.214317321	0.214317321	0.719019701
A_72_P383133	GCN20	black	-0.171332626	0.171332626	0.837560201
A_72_P384768	TAB2	black	-0.186974211	0.186974211	0.540376158
A_72_P386198	RBBP8	black	-0.105921556	0.105921556	0.733860005
A_72_P387409	TPR	black	-0.092988053	0.092988053	0.895409004
A_72_P389948	SCAF8	black	0.146211721	0.146211721	0.517495837
A_72_P391333	C10orf12	black	-0.157591533	0.157591533	0.745642371
A_72_P391683	STAU1	black	-0.24351446	0.24351446	0.647763644
A_72_P393073	CCNL1	black	-0.060713714	0.060713714	0.775751972
A_72_P393413	DNMT1	black	-0.188771081	0.188771081	0.781736069
A_72_P393498	CEBPZ	black	-0.004551234	0.004551234	0.544317765
A_72_P393638	RBPMS	black	-0.137954194	0.137954194	0.559231365
A_72_P395133	B4GALT1	black	-0.030472895	0.030472895	0.378926696
A_72_P395173	GGNBP2	black	-0.165008284	0.165008284	0.643753176
A_72_P396523	SLC39A9	black	-0.258026445	0.258026445	0.373281759
A_72_P398118	DYRK2	black	-0.239587803	0.239587803	0.793954149
A_72_P401003	NCOA2	black	0.056689064	0.056689064	0.631696564
A_72_P402183	CPT1A	black	-0.032773145	0.032773145	0.342555206
A_72_P402263	GABBR1	black	-0.018156661	0.018156661	0.504009295
A_72_P402398	SART3	black	-0.199792678	0.199792678	0.689786598
A_72_P403023	CPT1A	black	-0.006583357	0.006583357	0.000895084
A_72_P403713	HOOK3	black	-0.241358097	0.241358097	0.708675701
A_72_P403823	GTF2I	black	-0.240232636	0.240232636	0.664819407
A_72_P403843	PHF6	black	-0.211797206	0.211797206	0.78855636
A_72_P403873	IKBKAP	black	-0.374413099	0.374413099	0.550495971
A_72_P404573	ZC3H13	black	-0.337486114	0.337486114	0.778636312
A_72_P404788	MTAP	black	-0.134456246	0.134456246	0.942051839
A_72_P405313	CYLD	black	-0.186184446	0.186184446	0.792059062
A_72_P405743	TESPA1	black	-0.406909704	0.406909704	0.684142146
A_72_P407293	SP100	black	-0.034561415	0.034561415	0.692996621
A_72_P408168	KCMF1	black	-0.210164895	0.210164895	0.477676114
A_72_P408428		black	0.046922196	0.046922196	0.73543015
A_72_P409233	CENPF	black	-0.121951336	0.121951336	0.601525267
A_72_P410508	MST4	black	-0.288480492	0.288480492	0.763319911
A_72_P410763	PEX1	black	-0.116779569	0.116779569	0.613875202
A_72_P410898	ZNF184	black	-0.206730154	0.206730154	0.533505828
A_72_P411168	STAG2	black	-0.13077321	0.13077321	0.513933036
A_72_P411188	ENPP4	black	-0.327439101	0.327439101	0.757380406
A_72_P413048	GTF2E1	black	-0.137791934	0.137791934	0.521091924
A_72_P413088	CCDC12	black	-0.023140202	0.023140202	0.752979431
A_72_P413738		black	-0.349946459	0.349946459	0.61610061
A_72_P415383	INTS4	black	-0.267496414	0.267496414	0.669794381
A_72_P416823	PPIG	black	-0.190471332	0.190471332	0.895280314
A_72_P416982	HSPA5	black	-0.057584458	0.057584458	0.772778591
A_72_P417179	OSBPL1A	black	-0.382875917	0.382875917	0.598795202
A_72_P417924	SCAPER	black	-0.221379854	0.221379854	0.66958555
A_72_P417994	SRSF10	black	-0.192485117	0.192485117	0.654937045
A_72_P424164	HSPCB	black	-0.208332935	0.208332935	0.790144351
A_72_P424654	KIAA2018	black	-0.189515901	0.189515901	0.610542879
A_72_P427134	RHOF	black	-0.371088067	0.371088067	0.394562672
A_72_P427689	KCNN2	black	0.014712039	0.014712039	0.666945861
A_72_P428064	FARP2	black	-0.409355834	0.409355834	0.428092845
A_72_P433834	PNN	black	-0.20620619	0.20620619	0.819876671
A_72_P433939		black	0.041581655	0.041581655	0.47489021
A_72_P437009	CSNK2A2	black	-0.297170889	0.297170889	0.823405669
A_72_P437024	TPR	black	-0.221024441	0.221024441	0.842190144
A_72_P437044	PTPN1	black	0.051832875	0.051832875	0.503883791
A_72_P440001	PTBP1	black	-0.185576262	0.185576262	0.698947939
A_72_P440311	LIPA	black	-0.159246512	0.159246512	0.581537149
A_72_P441439	ERO1L	black	-0.017807056	0.017807056	0.74168658
A_72_P442308	RPS6KB1	black	-0.121816381	0.121816381	0.568296884
A_72_P442513	PTPRC	black	-0.00473937	0.00473937	0.688838209
A_72_P442534	PIP4K2A	black	-0.139052814	0.139052814	0.782130818
A_72_P442931	KDM1A	black	-0.271222282	0.271222282	0.652333702
A_72_P442969	FPGT	black	0.01288363	0.01288363	0.452555282
A_72_P443151	ATP7A	black	-0.117015311	0.117015311	0.71911949
A_72_P443159	XIAP	black	-0.054225151	0.054225151	0.639817968
A_72_P443403	HDLBP	black	-0.477606477	0.477606477	0.423451756
A_72_P443840		black	-0.3415854	0.3415854	0.620566207
A_72_P443903	CPT1A	black	-0.148917702	0.148917702	0.425025905
A_72_P444157	MITF	black	-0.142118519	0.142118519	0.282143896
A_72_P444340	PSAP	black	-0.409843632	0.409843632	0.330190762
A_72_P444476	MYO5A	black	-0.058225012	0.058225012	0.79565787
A_72_P444532	P14ARF	black	-0.098843661	0.098843661	0.57431713
A_72_P449212	SNX5	black	0.020395701	0.020395701	0.582832034
A_72_P452642	FOXO1	black	-0.098450813	0.098450813	0.527993766
A_72_P453774	PRDM4	black	-0.199715269	0.199715269	0.726302272
A_72_P455021	WBP11	black	-0.271324226	0.271324226	0.740817952
A_72_P455657	TXNRD1	black	-0.139532477	0.139532477	0.63416237
A_72_P455897	PMCA1	black	0.068638258	0.068638258	0.721176995
A_72_P465085	ADAM17	black	0.028643004	0.028643004	0.467559711
A_72_P465540	CXorf21	black	0.061569879	0.061569879	0.446084676
A_72_P471256	BAG4	black	-0.058614146	0.058614146	0.754740238
A_72_P471952	NABP1	black	-0.150660486	0.150660486	0.501216052
A_72_P471982	LOC100620231	black	-0.107542551	0.107542551	0.537129995
A_72_P473452	TRPS1	black	0.064206326	0.064206326	0.644554066
A_72_P474348	UAP1	black	0.155165619	0.155165619	0.500493585
A_72_P475775	CCDC18	black	-0.11473365	0.11473365	0.341261928
A_72_P476198	KDM1B	black	-0.171574276	0.171574276	0.43695781
A_72_P478781	SRSF5	black	-0.251143932	0.251143932	0.686499537
A_72_P479210	CPSF2	black	-0.04205575	0.04205575	0.632023857
A_72_P484858	ASTE1	black	-0.1438589	0.1438589	0.418891629
A_72_P485825	SETD5	black	-0.204707645	0.204707645	0.799978653
A_72_P487749	LOC100155807	black	0.350898229	0.350898229	0.421519549
A_72_P487784	CBR4	black	0.119190998	0.119190998	0.533634161
A_72_P489851	TNKS2	black	-0.000954904	0.000954904	0.688378413
A_72_P490291	ADD3	black	-0.293437016	0.293437016	0.861518869
A_72_P490316	SHOC2	black	0.250174044	0.250174044	0.583654949
A_72_P490502	GRK5	black	-0.20097642	0.20097642	0.72252729
A_72_P491880	TSTD3	black	0.081810493	0.081810493	0.565089857
A_72_P492104	CCDC162	black	-0.240586793	0.240586793	0.51276885
A_72_P492505	SUMO1	black	-0.147392475	0.147392475	0.70639968
A_72_P492528	LOC100514810	black	-0.205532317	0.205532317	0.810705382
A_72_P492548	USP3	black	-0.124956484	0.124956484	0.623342712
A_72_P493769	MYO9A	black	-0.204021118	0.204021118	0.655727068
A_72_P493862	TMX1	black	-0.055038456	0.055038456	0.353894156
A_72_P493882	PTGDR	black	-0.049446535	0.049446535	0.646828651
A_72_P493992	AP5M1	black	-0.021484644	0.021484644	0.545038322
A_72_P499318	SNRPD3	black	-0.099547046	0.099547046	0.656546636
A_72_P502456	CMAH	black	0.020429455	0.020429455	0.510776175
A_72_P503300	sept-03	black	-0.132858715	0.132858715	0.414856222
A_72_P504254	CD3D	black	-0.281993483	0.281993483	0.691036547
A_72_P506525	NGLY1	black	-0.080995106	0.080995106	0.740108441
A_72_P510676	PBRM1	black	-0.305278455	0.305278455	0.737874253
A_72_P513487	STAU2	black	0.129979152	0.129979152	0.356187194
A_72_P514196	BIN1	black	-0.160982403	0.160982403	0.668606657
A_72_P514733	GLUD1	black	-0.245058825	0.245058825	0.775444579
A_72_P517377	SRSF11	black	-0.0708529	0.0708529	0.682338957
A_72_P517382	ACTR3	black	0.021684111	0.021684111	0.774620692
A_72_P518210	PABPC1	black	-0.119164494	0.119164494	0.70029009
A_72_P520246	HMGB1	black	-0.255120441	0.255120441	0.830196531
A_72_P520487	HNRNPA1	black	-0.064155717	0.064155717	0.608905831
A_72_P522786	HMGB1	black	-0.266448651	0.266448651	0.824571769
A_72_P530944	MSN	black	-0.147500679	0.147500679	0.734235445
A_72_P531846	PHIP	black	-0.176063718	0.176063718	0.755761115
A_72_P539158	ZFAND5	black	-0.159150529	0.159150529	0.521045075
A_72_P540758	COPB2	black	-0.108344404	0.108344404	0.626873129
A_72_P542518	RSRC2	black	-0.175060349	0.175060349	0.855284117
A_72_P544557	TRIM38	black	-0.234501355	0.234501355	0.847767221
A_72_P545007	SFRS18	black	-0.269015276	0.269015276	0.55499016
A_72_P545227	PPIG	black	-0.168810893	0.168810893	0.727347013
A_72_P547026	ANP32B	black	-0.196867892	0.196867892	0.70145363
A_72_P549051	MSRA	black	0.003782795	0.003782795	0.434928967
A_72_P552231	MAPK6	black	-0.069587601	0.069587601	0.773048544
A_72_P552473	TUBB2A	black	-0.257629472	0.257629472	0.736850936
A_72_P552476	CCSER2	black	0.045995397	0.045995397	0.650207485
A_72_P552506	ST3GAL4	black	-0.219073055	0.219073055	0.460518469
A_72_P552646	AGK	black	-0.060602693	0.060602693	0.443602921
A_72_P552716	RRBP1	black	-0.085691024	0.085691024	0.826519931
A_72_P552851	SEPHS2	black	-0.221554345	0.221554345	0.41027174
A_72_P554186	GLUL	black	-0.290144107	0.290144107	0.435544861
A_72_P555222	STAT4	black	-0.23567382	0.23567382	0.757351132
A_72_P555510	CWF19L1	black	-0.13766946	0.13766946	0.70742528
A_72_P557650	CHD1L	black	-0.176761717	0.176761717	0.755153319
A_72_P558783	TIAL1	black	-0.166956401	0.166956401	0.797867636
A_72_P559396	OPTN	black	-0.161050021	0.161050021	0.803008937
A_72_P562474	ZNF184	black	-0.175173059	0.175173059	0.416185249
A_72_P563189	TRNT1	black	-0.108330956	0.108330956	0.605463522
A_72_P565039	TRNT1	black	-0.128445265	0.128445265	0.599471716
A_72_P565514	PABPC1	black	-0.167528189	0.167528189	0.779595143
A_72_P565719	PRPF38B	black	-0.133510927	0.133510927	0.831407707
A_72_P568724	TRIM38	black	-0.064149543	0.064149543	0.806680798
A_72_P573859	EIF4A2	black	-0.010892542	0.010892542	0.589980969
A_72_P574324	VDAC1	black	-0.238812806	0.238812806	0.67756545
A_72_P576649	EIF4A2	black	-0.006149773	0.006149773	0.753632403
A_72_P578452	ANAPC7	black	0.150689684	0.150689684	0.566096387
A_72_P579028	RNF115	black	-0.142390522	0.142390522	0.657006104
A_72_P580007	ASUN	black	-0.269524096	0.269524096	0.58577282
A_72_P580927	EIF4A2	black	-0.130167983	0.130167983	0.768158691
A_72_P581537	ATP2B1	black	-0.023281902	0.023281902	0.630692394
A_72_P581592	EIF4A2	black	-0.073724597	0.073724597	0.768633831
A_72_P582332	SMC4	black	-0.239603589	0.239603589	0.789988668
A_72_P583931	NUF2	black	-0.185854839	0.185854839	0.73111208
A_72_P588691	UAP1	black	0.348195864	0.348195864	0.22778019
A_72_P588721	Grp94	black	-0.273584292	0.273584292	0.79670547
A_72_P590459	SLCO3A1	black	-0.283039818	0.283039818	0.564593865
A_72_P592819	SBNO1	black	-0.182979303	0.182979303	0.702168744
A_72_P593439	YIPF5	black	-0.007780471	0.007780471	0.656461912
A_72_P594789	PRKAR1A	black	-0.232993766	0.232993766	0.681628501
A_72_P595729	STAG2	black	-0.162446508	0.162446508	0.507753578
A_72_P596724	PNRC1	black	-0.173725306	0.173725306	0.709130237
A_72_P597409	RFTN1	black	-0.301844514	0.301844514	0.640959147
A_72_P600158	AK3	black	-0.157990135	0.157990135	0.499477987
A_72_P600213	UCHL5	black	-0.181994394	0.181994394	0.740535044
A_72_P600598	SHOC2	black	-0.097105507	0.097105507	0.548921091
A_72_P602028	EIF3A	black	-0.089162495	0.089162495	0.700424032
A_72_P603338	LYPLA1	black	-0.079127976	0.079127976	0.524825224
A_72_P606643	GLUL	black	-0.192651938	0.192651938	0.527186058
A_72_P606653	CRELD1	black	-0.253930774	0.253930774	0.361921331
A_72_P613562	ANP32B	black	-0.061131138	0.061131138	0.756677405
A_72_P613647	HMGB1	black	-0.209462884	0.209462884	0.883226912
A_72_P614046	CAB39	black	-0.151846389	0.151846389	0.675083196
A_72_P614571	CD164	black	-0.022640958	0.022640958	0.726937743
A_72_P614951	SEPP1	black	0.298822517	0.298822517	0.263495233
A_72_P615755	GLUD1	black	-0.094527396	0.094527396	0.674963993
A_72_P617058	COPA	black	-0.175920804	0.175920804	0.675836862
A_72_P617967	SF3B1	black	-0.125148681	0.125148681	0.766393372
A_72_P618381	ERH	black	-0.276803833	0.276803833	0.358603024
A_72_P618660	HNRNPF	black	0.035371113	0.035371113	0.687798453
A_72_P619640	HSPD1	black	-0.104626343	0.104626343	0.727978578
A_72_P621459	VCP	black	-0.247608438	0.247608438	0.722213014
A_72_P621831	EIF3E	black	-0.12084205	0.12084205	0.61826074
A_72_P622973	GOLGA4	black	-0.178022356	0.178022356	0.775891597
A_72_P623503	TCEA1	black	-0.104845731	0.104845731	0.708560813
A_72_P625077	NDUFS2	black	-0.283024072	0.283024072	0.639731919
A_72_P626942	SLC30A1	black	-0.175543981	0.175543981	0.576458026
A_72_P627251	SOS2	black	0.058669921	0.058669921	0.711068275
A_72_P629589	UAP1	black	0.024122254	0.024122254	0.471883561
A_72_P631038	SYTL3	black	-0.253191717	0.253191717	0.602419509
A_72_P632457	CAPZA2	black	-0.237923816	0.237923816	0.699258858
A_72_P634756	HSP90AA1	black	-0.094994692	0.094994692	0.790930554
A_72_P638255	EIF2S2	black	-0.187709846	0.187709846	0.792525822
A_72_P639944	ITGB1	black	-0.174663177	0.174663177	0.642937977
A_72_P641194	ENO3	black	-0.346779903	0.346779903	0.431468068
A_72_P642790	STAG2	black	-0.079946041	0.079946041	0.598697051
A_72_P645117	L3MBTL2	black	-0.315121998	0.315121998	0.809877343
A_72_P650074	GALNS	black	-0.176331522	0.176331522	0.366348711
A_72_P655258	CHSY1	black	-0.262869687	0.262869687	0.453596375
A_72_P656110	SEPP1	black	0.238276333	0.238276333	0.361981455
A_72_P656387	S100A10	black	-0.03357127	0.03357127	0.63497696
A_72_P657068	ZNF280D	black	0.067833576	0.067833576	0.546116348
A_72_P657299	UAP1	black	0.133891025	0.133891025	0.497275575
A_72_P659200	LCP1	black	-0.292595759	0.292595759	0.814360286
A_72_P663144	RTN4	black	-0.118963877	0.118963877	0.480238583
A_72_P665395	RU2B	black	-0.321449276	0.321449276	0.678426497
A_72_P669304	HSP90AA1	black	-0.180937909	0.180937909	0.58552821
A_72_P669476	SLC38A2	black	-0.017862193	0.017862193	0.54512738
A_72_P674366	ARID4B	black	-0.206582165	0.206582165	0.751505706
A_72_P674582	IL7R	black	-0.292888218	0.292888218	0.678197076
A_72_P675158	LOC100625333	black	-0.236070765	0.236070765	0.60474699
A_72_P680114	SRPK1	black	-0.078886972	0.078886972	0.631218688
A_72_P682215	RCN2	black	-0.018825722	0.018825722	0.785006574
A_72_P682471	SFRS18	black	-0.300369799	0.300369799	0.757303859
A_72_P685866	CD8A	black	-0.188553497	0.188553497	0.548479436
A_72_P691858	SEPP1	black	0.242217448	0.242217448	0.349030762
A_72_P693282	BCKDHB	black	-0.280725379	0.280725379	0.652280079
A_72_P696443	SBNO1	black	-0.012368939	0.012368939	0.830129825
A_72_P698600	RNF111	black	-0.088466086	0.088466086	0.739137291
A_72_P700356	HSP90AA1	black	-0.118617415	0.118617415	0.765395829
A_72_P706197	LCP1	black	-0.146591861	0.146591861	0.628885181
A_72_P706487	TRNT1	black	-0.103951867	0.103951867	0.644636227
A_72_P709854	ZUFSP	black	-0.148849126	0.148849126	0.434497835
A_72_P710074	TSC1	black	-0.249621712	0.249621712	0.731362912
A_72_P710618	CAST	black	-0.109353368	0.109353368	0.627226121
A_72_P715808	MTIF3	black	-0.145573242	0.145573242	0.369121075
A_72_P716178	JMJD1C	black	0.0359034	0.0359034	0.702753817
A_72_P717168	BIRC6	black	0.153848298	0.153848298	0.677038877
A_72_P718358	APP	black	-0.185757623	0.185757623	0.31534921
A_72_P726663	BZW1	black	-0.303512273	0.303512273	0.709409641
A_72_P732288	CAST	black	-0.193207922	0.193207922	0.606379059
A_72_P734168	APP	black	-0.111723716	0.111723716	0.281165918
A_72_P734278	APP	black	-0.155476596	0.155476596	0.256240838
A_72_P735023	ABLIM1	black	-0.254800058	0.254800058	0.691843933
A_72_P736748	BZW1	black	-0.237111797	0.237111797	0.625858068
A_72_P736892	HADHA	black	-0.199294738	0.199294738	0.685970214
A_72_P737503	COPS4	black	0.011994382	0.011994382	0.573769634
A_72_P738214	JMJD1C	black	0.117881949	0.117881949	0.428261585
A_72_P738219	INTS6	black	-0.090622336	0.090622336	0.627023015
A_72_P738682	APP	black	-0.111284254	0.111284254	0.297554816
A_72_P739091	POZ	black	-0.331754523	0.331754523	0.53530062
A_72_P742517	JMJD1C	black	-0.009510834	0.009510834	0.691916506
A_72_P743995	OPTN	black	0.259614756	0.259614756	0.494941142
A_72_P747721	APP	black	-0.129389594	0.129389594	0.216710626
A_72_P751693	JMJD1C	black	0.142177116	0.142177116	0.601152266
A_72_P757263	TRPM7	black	-0.12465056	0.12465056	0.625615368
A_72_P762367	TPMT	black	-0.067280184	0.067280184	0.378135201
A_72_P763852	HSPCB	black	-0.24418828	0.24418828	0.838401806
A_72_P772656	CTSD	black	-0.337756564	0.337756564	0.465815908
A_72_P773721	MTF2	black	-0.190451622	0.190451622	0.843312599
A_72_P774088	SAMSN1	black	0.114246111	0.114246111	0.513317031
A_72_P774098	PPP1R2	black	-0.097388331	0.097388331	0.614857538
A_72_P777067	PDS5B	black	-0.111328745	0.111328745	0.774422859
CUST_208_PI427286967	ACTR6	black	-0.020916759	0.020916759	0.52115081
CUST_284_PI427286967	SNW1	black	-0.236115005	0.236115005	0.800798433
CUST_512_PI427286967	IK	black	-0.420009431	0.420009431	0.578413932
CUST_92_PI427286967	ACOX1	black	-0.187673019	0.187673019	0.704657293
gi|1041136|dbj|D49567.1|PIGRTCRD08		black	-0.337643759	0.337643759	0.6570606
gi|1041144|dbj|D49571.1|PIGRTCRD12		black	-0.305481575	0.305481575	0.625857447
gi|1041156|dbj|D49577.1|PIGRTCRD18		black	-0.292471278	0.292471278	0.672814185
gi|1041158|dbj|D49578.1|PIGRTCRD19		black	-0.33630535	0.33630535	0.635106523
gi|11074753|gb|BF191384.1|BF191384	IKBKE	black	-0.270903313	0.270903313	0.613592346
gi|112761153|gb|DB791548.1|DB79...	WIPF1	black	-0.179463635	0.179463635	0.738069818
gi|112980822|gb|DQ845179.1|	YWHAZ	black	-0.236308089	0.236308089	0.63795909
gi|113205823|ref|NM_001044595.1|	MMD	black	-0.24640691	0.24640691	0.33648756
gi|11502903|gb|BF442811.1|BF442811	VIMP	black	-0.280273568	0.280273568	0.775458659
gi|115546407|dbj|AK230926.1|	ATRX	black	-0.019314734	0.019314734	0.652717718
gi|115547671|dbj|AK231329.1|	CCNE2	black	-0.120038682	0.120038682	0.723559878
gi|115547926|dbj|AK234903.1|	SREK1	black	-0.088526996	0.088526996	0.779892342
gi|115552223|dbj|AK230532.1|	ADAM10	black	-0.270759038	0.270759038	0.826931397
gi|115554362|dbj|AK233372.1|	TRAM1	black	-0.14056577	0.14056577	0.708750556
gi|115554390|dbj|AK233400.1|	WASL	black	-0.076742039	0.076742039	0.608880792
gi|116342376|gb|DT325789.1|DT32...	DBNL	black	-0.191341725	0.191341725	0.56487106
gi|118136504|gb|EF070345.1|	HIF1A	black	0.020198241	0.020198241	0.618088615
gi|118403833|ref|NM_001078675.1|	SH2D1A	black	-0.214677032	0.214677032	0.765785971
gi|119567668|gb|EF120983.1|	XIAP	black	-0.096821877	0.096821877	0.483992694
gi|1695732|dbj|D89493.1|	ROCK1	black	-0.085800892	0.085800892	0.815411074
gi|2935576|gb|AF050176.1|AF050176	MAPK6	black	-0.169699256	0.169699256	0.710388636
gi|32949278|gb|AU296715.1|AU296715	BAX	black	0.010354006	0.010354006	0.481537662
gi|33290277|gb|CF178501.1|CF178501	ST8SIA1	black	-0.266021777	0.266021777	0.658852092
gi|37979417|gb|BX669658.1|BX669658	TRAT1	black	-0.278282173	0.278282173	0.693356906
gi|38304059|emb|AJ606301.1|	BAX	black	0.109886382	0.109886382	0.370380521
gi|40420061|gb|BP170588.1|BP170588	PDIA3	black	-0.071559105	0.071559105	0.868777089
gi|40430918|gb|BP440851.1|BP440851	LAX1	black	-0.158971094	0.158971094	0.215809321
gi|40831385|gb|CK460104.1|CK460104	APC	black	-0.280417032	0.280417032	0.539176381
gi|40837685|gb|CK466408.1|CK466408	ATP6V0A2	black	-0.019457342	0.019457342	0.728268127
gi|47522949|ref|NM_214067.1|	CAST	black	-0.079927828	0.079927828	0.468599189
gi|47523287|ref|NM_213776.1|	CD2	black	-0.081724701	0.081724701	0.533876532
gi|47523799|ref|NM_214372.1|	APP	black	-0.088138407	0.088138407	0.26688696
gi|48675906|ref|NM_001001619.1|	CCR2	black	-0.127780044	0.127780044	0.454096622
gi|50979298|ref|NM_213824.1|	TP53	black	-0.160894557	0.160894557	0.625980308
gi|55741440|ref|NM_213735.1|	P14ARF	black	0.009628254	0.009628254	0.571184681
gi|59813079|gb|DN118819.1|DN118819	ITGA6	black	-0.169596949	0.169596949	0.581892452
gi|59827830|gb|DN133513.1|DN133513	SAMHD1	black	-0.131787894	0.131787894	0.86395105
gi|60686392|gb|AY934806.1|	LY75	black	0.011159672	0.011159672	0.440107918
gi|67207902|gb|1083551.1|1083551		black	-0.329356	0.329356	0.680582642
gi|71958001|gb|BW976058.1|BW976058	DDX21	black	-0.046346281	0.046346281	0.735390632
gi|71958126|gb|BW976183.1|BW976183	KRIT1	black	-0.1299204	0.1299204	0.603535947
gi|71960302|gb|BW974434.1|BW974434	IKZF3	black	-0.063505346	0.063505346	0.729161588
gi|71966871|gb|BW962389.1|BW962389	LNPEP	black	-0.082990012	0.082990012	0.736347301
gi|71970933|gb|BW955648.1|BW955648	SLAMF6	black	-0.032730791	0.032730791	0.651618729
gi|77598495|gb|DV228916.1|DV228916	TCF7	black	-0.397966762	0.397966762	0.634735089
gi|84123877|gb|CV869917.1|CV869917	CUL4B	black	-0.181532496	0.181532496	0.776903784
gi|84129766|gb|CV875806.1|CV875806	AGGF1	black	-0.151454964	0.151454964	0.810035832
gi|84138473|gb|CX062331.1|CX062331	SSX2IP	black	0.012859561	0.012859561	0.491348894
gi|84139934|gb|CX063792.1|CX063792	ATF6	black	-0.038817181	0.038817181	0.605618062
gi|87227519|gb|DY426216.1|DY426216	RNF115	black	-0.076610494	0.076610494	0.653363383
gi|90237709|gb|BX666999.2|BX666999	PTPN11	black	-0.158650653	0.158650653	0.758919683
gi|90241481|gb|BX925683.2|BX925683	MSN	black	-0.156682516	0.156682516	0.738402442
O10159	SF3B6	black	-0.075051955	0.075051955	0.610592839
O1041	NUP214	black	-0.116725687	0.116725687	0.622487662
O10682	TRAM1	black	0.016956954	0.016956954	0.513820865
O10711	CYBRD1	black	-0.362149856	0.362149856	0.688866507
O10712	PTPRC	black	-0.204818082	0.204818082	0.880310587
O10722	GTF2F2	black	0.018137567	0.018137567	0.595473937
O10856	INPP4B	black	-0.345976451	0.345976451	0.768503264
O10909	ZBTB38	black	-0.12079051	0.12079051	0.625073575
O10928	ZBTB2	black	0.112549696	0.112549696	0.639277293
O11000	SLC41A1	black	-0.090020586	0.090020586	0.522059686
O11189	KCNC2	black	-0.179490308	0.179490308	0.676482835
O11244	SYMPK	black	-0.173160019	0.173160019	0.411360608
O11252	HOOK3	black	-0.163691084	0.163691084	0.705168107
O11298	PDAP1	black	-0.213540095	0.213540095	0.848969555
O11299	PDAP1	black	-0.279805945	0.279805945	0.843893084
O11355	ZNF184	black	-0.326218816	0.326218816	0.573182433
O1143	GOLGA4	black	-0.216313695	0.216313695	0.769451562
O11498	WDFY1	black	-0.04336057	0.04336057	0.650794184
O11758	PPIG	black	-0.212250202	0.212250202	0.909948181
O11829	ZC3H11A	black	-0.180531787	0.180531787	0.694445345
O11830	ETS1	black	-0.155373113	0.155373113	0.829951185
O11845	RABEP1	black	-0.117814416	0.117814416	0.63108963
O11847	TOMM70A	black	-0.351177441	0.351177441	0.809701365
O11848	LSG1	black	0.037640333	0.037640333	0.345446919
O12055	NFKB1	black	-0.229654708	0.229654708	0.66027636
O12077	TTC3	black	-0.046238237	0.046238237	0.495829166
O12101	NFE2L1	black	-0.120296457	0.120296457	0.605070102
O12198	IWS1	black	-0.267059942	0.267059942	0.838184079
O12447	KIF1A	black	-0.37790796	0.37790796	0.472952952
O1256	LOC102158861	black	-0.151607262	0.151607262	0.533084495
O12563	MTDH	black	-0.27709606	0.27709606	0.785247378
O12611	WHSC1L1	black	-0.078404796	0.078404796	0.631422146
O12629	CNTRL	black	-0.158851519	0.158851519	0.773179772
O12647	USP1	black	-0.106815154	0.106815154	0.797039905
O12660	EIF4G1	black	-0.051419904	0.051419904	0.786321019
O12686	EIF3A	black	-0.092554604	0.092554604	0.751534344
O12857	CEBPZ	black	-0.226887757	0.226887757	0.837333552
O12873	SCAF4	black	-0.196190046	0.196190046	0.806127882
O12985	DHX36	black	0.047146869	0.047146869	0.715356755
O12988	NSMCE4A	black	0.124484854	0.124484854	0.489312687
O13042	INTS12	black	-0.085562177	0.085562177	0.585063052
O13102	EYA3	black	-0.1731378	0.1731378	0.618950029
O13154	MTIF3	black	-0.003486539	0.003486539	0.443926869
O13213	ZNF292	black	-0.088389039	0.088389039	0.731065336
O13250	HNRNPC	black	-0.232052718	0.232052718	0.811414851
O13299	HNRNPK	black	-0.200772282	0.200772282	0.700499767
O13319	RB1CC1	black	-0.140337068	0.140337068	0.756725809
O13331	C2H5orf30	black	0.069887887	0.069887887	0.452123308
O13471	WASL	black	-0.143961175	0.143961175	0.588285676
O13504	NKTR	black	-0.30000129	0.30000129	0.762410034
O13627	CAST	black	-0.244543131	0.244543131	0.538982049
O13669	YBX1	black	-0.22239035	0.22239035	0.749456504
O13688	HNRNPR	black	-0.158509209	0.158509209	0.904705618
O13803	UBN2	black	-0.221716243	0.221716243	0.693718801
O13827	UAP1	black	0.017147416	0.017147416	0.374292256
O13957	LOC100523649	black	-0.189208756	0.189208756	0.824448122
O14102	DBF4	black	-0.341744064	0.341744064	0.638156806
O14120	RAPGEF6	black	-0.09891321	0.09891321	0.806027512
O1417	SLC35A1	black	-0.055184276	0.055184276	0.693126498
O14188	ITSN2	black	-0.002360658	0.002360658	0.714603425
O14192	TOPORS	black	0.085070007	0.085070007	0.489087643
O14241	LOC100847396	black	-0.098671265	0.098671265	0.532394316
O1425	GPATCH2L	black	-0.00092389	0.00092389	0.724652145
O14299	LOC100739425	black	0.042675552	0.042675552	0.450123336
O14315	RFWD2	black	-0.19710395	0.19710395	0.484644123
O14391	PA2G4	black	-0.189770375	0.189770375	0.843106255
O14527	STK10	black	-0.252246763	0.252246763	0.591735166
O14558	OXA1L	black	-0.344392107	0.344392107	0.715876261
O14569	EEF2	black	-0.158390344	0.158390344	0.843319201
O14592	USO1	black	-0.148760565	0.148760565	0.755008971
O14619	EIF4A2	black	0.070846021	0.070846021	0.679989919
O14987	CSNK1A1	black	-0.319718585	0.319718585	0.849801105
O1678	MYO9A	black	-0.204009853	0.204009853	0.701624131
O1694	MCF2L	black	-0.170648147	0.170648147	0.423818127
O170	CD69	black	0.133093723	0.133093723	0.530570732
O1968	TMF1	black	-0.313201033	0.313201033	0.790864242
O222	PLXND1	black	-0.338404838	0.338404838	0.520567136
O230	SOCS2	black	-0.289898425	0.289898425	0.534033632
O253	TWF1	black	0.094601245	0.094601245	0.441643887
O2570	FYN	black	-0.281481184	0.281481184	0.636792116
O2610	OGFRL1	black	-0.227178908	0.227178908	0.636541312
O2621	ZC3H13	black	-0.321038262	0.321038262	0.819395214
O267	DYRK2	black	-0.294821692	0.294821692	0.386771677
O2810	WIPF1	black	-0.138336986	0.138336986	0.799851369
O2916	DOCK11	black	-0.010025576	0.010025576	0.703659847
O3056	TRAT1	black	-0.02130895	0.02130895	0.680052873
O3272	FBXO34	black	-0.272800545	0.272800545	0.483809283
O3308	EIF4G1	black	-0.116225744	0.116225744	0.903356638
O3385	IKBKE	black	-0.231364096	0.231364096	0.540675636
O3388	CENPF	black	-0.265709373	0.265709373	0.673725439
O3413	C5orf22	black	-0.210234085	0.210234085	0.771721526
O3474	DMTF1	black	-0.070664095	0.070664095	0.694862836
O3601	PTPN11	black	-0.171804543	0.171804543	0.781323782
O3655	RBL1	black	-0.27456904	0.27456904	0.71558633
O3785	SDAD1	black	-0.261813896	0.261813896	0.727568367
O3813	CHM	black	-0.233284624	0.233284624	0.553819925
O4129	SAMSN1	black	0.12601431	0.12601431	0.519440715
O4131	TCHP	black	-0.180090786	0.180090786	0.539790228
O426	ARRDC2	black	-0.202846916	0.202846916	0.753375131
O4412	ZNF652	black	-0.065708936	0.065708936	0.734017058
O4593	BDP1	black	-0.032787807	0.032787807	0.80385111
O4725	HMCES	black	-0.187244632	0.187244632	0.826156004
O4783	FGD3	black	-0.230264769	0.230264769	0.559223519
O4938	UBN1	black	0.016270141	0.016270141	0.416772239
O5005	BAZ1B	black	-0.076690768	0.076690768	0.720923303
O5162	DDX21	black	-0.074927725	0.074927725	0.679874421
O5211	LIPA1	black	-0.187293568	0.187293568	0.669289771
O5415	FAM98B	black	-0.086924852	0.086924852	0.692503924
O6469	MED22	black	-0.112230136	0.112230136	0.362474834
O6497	SLC4A11	black	-0.375455381	0.375455381	0.380022857
O6516	KIAA2026	black	-0.172575733	0.172575733	0.723833003
O676	ASF1A	black	-0.030557665	0.030557665	0.398896185
O7177	COL6A5	black	-0.054850058	0.054850058	0.436418757
O745	RNPC3	black	-0.306365162	0.306365162	0.739491233
O7603	FGD4	black	-0.021292313	0.021292313	0.601475352
O7616	LEO1	black	-0.138388838	0.138388838	0.84058303
O7638	DDX18	black	-0.168050036	0.168050036	0.702935557
O7643	ERAP1	black	-0.257770359	0.257770359	0.710909788
O7670	SBNO1	black	-0.256645661	0.256645661	0.713911035
O7672	NFYA	black	-0.261671592	0.261671592	0.616023971
O7769	ND5	black	-0.300757179	0.300757179	0.550502238
O7923	PNRC2	black	-0.316787337	0.316787337	0.69197616
O7956	LOC100522139	black	-0.107986045	0.107986045	0.50526958
O7980	ITGA1	black	0.050534103	0.050534103	0.493100296
O8134	KCNAB2	black	0.032456582	0.032456582	0.427443757
O8215	POLK	black	-0.096933316	0.096933316	0.760532398
O8369	NRDE2	black	0.154482266	0.154482266	0.427791682
O844	TRIM25	black	-0.263208798	0.263208798	0.690944861
O8453	ADAL	black	-0.191628567	0.191628567	0.658540887
O8719	PSMD1	black	-0.18640747	0.18640747	0.804731477
O8791	NPM1	black	0.018360973	0.018360973	0.69271972
O905	CD84	black	0.239984366	0.239984366	0.444372621
O9142	ZKSCAN1	black	0.140732252	0.140732252	0.308524582
O9270	RAD50	black	-0.254841779	0.254841779	0.682472295
O9271	NOP56	black	-0.215706507	0.215706507	0.713350223
O9442	DIAPH2	black	-0.070102833	0.070102833	0.693196159
O9459	PI4KA	black	-0.10096343	0.10096343	0.5560752
O9469	ZC3H8	black	-0.052516437	0.052516437	0.463731827
O9505	EHD4	black	-0.15178301	0.15178301	0.391299267
O9592	SLA2	black	-0.234423653	0.234423653	0.496637178
O9612	CCR7	black	-0.401514704	0.401514704	0.451910238
O9613	DNAJC3	black	-0.25866938	0.25866938	0.807491216
O9614	SUFU	black	-0.185886999	0.185886999	0.457955562
O9674	CAB39	black	-0.285647153	0.285647153	0.704146465
O9710	KIAA0101	black	-0.189324099	0.189324099	0.801706322
O9754	EXOC2	black	-0.068409749	0.068409749	0.676020917
O9790	PPIE	black	-0.234301206	0.234301206	0.856679379
O9890	SMIM19	black	-0.247828404	0.247828404	0.669383309
OTTSUST00000000673	SKIV2L	black	-0.195021385	0.195021385	0.380589602
OTTSUST00000001049	ABCF1	black	-0.293703704	0.293703704	0.810525945
A_72_P000371	SDR39U1	blue	0.187552055	0.187552055	0.95716067
A_72_P001356	PPCDC	blue	-0.195607088	0.195607088	0.725167037
A_72_P001531	KCNJ11	blue	0.074178698	0.074178698	0.926329814
A_72_P001841	CEP41	blue	0.098275636	0.098275636	0.954829246
A_72_P002551		blue	0.052129149	0.052129149	0.871078369
A_72_P002851	TRIM31	blue	0.114081705	0.114081705	0.925820897
A_72_P003856	HOXD3	blue	0.111687211	0.111687211	0.814857003
A_72_P003896	ACOX1	blue	0.144682988	0.144682988	0.970458473
A_72_P004331	SP1	blue	0.115097069	0.115097069	0.845688037
A_72_P004376	SLC36A4	blue	-0.00807883	0.00807883	0.92844746
A_72_P004801	SMOX	blue	0.071247328	0.071247328	0.886831314
A_72_P004996	FAM131B	blue	0.102655636	0.102655636	0.941656771
A_72_P005006	INVS	blue	0.122507106	0.122507106	0.961123863
A_72_P005121		blue	0.096128944	0.096128944	0.878543232
A_72_P005351		blue	0.114073166	0.114073166	0.929528346
A_72_P005751	CA1	blue	-0.077698053	0.077698053	0.725049123
A_72_P005761	ANKS1A	blue	0.048874874	0.048874874	0.820759584
A_72_P005861	TTC7B	blue	-0.004466003	0.004466003	0.890620611
A_72_P005886	GNG4	blue	0.142930962	0.142930962	0.971070827
A_72_P006621	IFRD2	blue	0.006424173	0.006424173	0.746717819
A_72_P006961		blue	0.139758668	0.139758668	0.216867556
A_72_P007741	HPD	blue	0.058769041	0.058769041	0.914072006
A_72_P007981		blue	0.127582279	0.127582279	0.961610354
A_72_P008041		blue	0.082688877	0.082688877	0.908214139
A_72_P008121	MTMR8	blue	-0.126124101	0.126124101	0.474235883
A_72_P009776		blue	0.032618737	0.032618737	0.811097688
A_72_P009926	LOC102164106	blue	0.087061972	0.087061972	0.932492893
A_72_P009991	IKBKAP	blue	0.113496539	0.113496539	0.917615389
A_72_P010916	ATPIF1	blue	-0.010797909	0.010797909	0.823302641
A_72_P011156	USF2	blue	-0.102160048	0.102160048	0.298118558
A_72_P011206	C4orf33	blue	0.153301169	0.153301169	0.548151466
A_72_P011316	YIPF3	blue	0.084846536	0.084846536	0.91000914
A_72_P011976		blue	0.133098689	0.133098689	0.961442471
A_72_P011986		blue	0.130656497	0.130656497	0.924814497
A_72_P012616	PTGER3	blue	0.095134863	0.095134863	0.808037862
A_72_P012651	LOC100626209	blue	0.154049532	0.154049532	0.956216524
A_72_P012754	LTBP2	blue	0.025376169	0.025376169	0.929128238
A_72_P012951	ANKRD9	blue	-0.021325488	0.021325488	0.744156514
A_72_P013111	Slc35g3	blue	0.19617191	0.19617191	0.914857061
A_72_P013151	LOC102159962	blue	0.091751891	0.091751891	0.961006885
A_72_P013326		blue	0.056387732	0.056387732	0.92211372
A_72_P013436		blue	0.110471246	0.110471246	0.971917799
A_72_P013781	MDR/TAP	blue	0.153233821	0.153233821	0.966789392
A_72_P014061		blue	0.144366773	0.144366773	0.767319087
A_72_P014471		blue	0.189566021	0.189566021	0.209672068
A_72_P015296	ERMARD	blue	-0.178089715	0.178089715	0.273154503
A_72_P015331	HMG20B	blue	-0.08967196	0.08967196	0.564041815
A_72_P016016	ADIPOR2	blue	-0.02121441	0.02121441	0.883277758
A_72_P016101	ALKBH5	blue	0.020520167	0.020520167	0.823003284
A_72_P016226	RHBDL2	blue	0.112806964	0.112806964	0.889009709
A_72_P016336	Hsp40	blue	-0.13389473	0.13389473	0.491740407
A_72_P016421	C19H17orf103	blue	0.134922512	0.134922512	0.59610609
A_72_P017431		blue	-0.202811107	0.202811107	0.611230959
A_72_P017866		blue	0.144583554	0.144583554	0.975105865
A_72_P019391		blue	-0.074215384	0.074215384	0.716112572
A_72_P019491		blue	0.114305848	0.114305848	0.737915859
A_72_P019521	PRKCE	blue	0.149493235	0.149493235	0.72123887
A_72_P019531	CMAS	blue	0.056861444	0.056861444	0.764996496
A_72_P019686		blue	0.125549443	0.125549443	0.955457214
A_72_P019856	ITGA11	blue	0.092905876	0.092905876	0.969908581
A_72_P019951		blue	0.147238964	0.147238964	0.729780091
A_72_P020136	USP2	blue	0.207539486	0.207539486	0.461999026
A_72_P020251		blue	0.22029777	0.22029777	0.812293205
A_72_P021141	FAIM3	blue	0.038341702	0.038341702	0.411234804
A_72_P021156		blue	0.151053173	0.151053173	0.982624938
A_72_P021646		blue	0.255553121	0.255553121	0.838912051
A_72_P021686	RANBP10	blue	-0.06080916	0.06080916	0.780429482
A_72_P022041		blue	0.10906874	0.10906874	0.89688239
A_72_P022356	MARCH3	blue	0.038172605	0.038172605	0.673809729
A_72_P023531	NRM	blue	0.095086873	0.095086873	0.850646019
A_72_P023696	MBOAT1	blue	-0.016699644	0.016699644	0.513746384
A_72_P024346		blue	0.134957574	0.134957574	0.98041089
A_72_P024791	LCT	blue	0.107088233	0.107088233	0.96168255
A_72_P024926	ANP32E	blue	0.093113748	0.093113748	0.724238713
A_72_P024941	GPT	blue	0.046758785	0.046758785	0.680264352
A_72_P024991	LOC100738049	blue	0.220227455	0.220227455	0.938934275
A_72_P025551	EFS	blue	0.149620746	0.149620746	0.978495969
A_72_P026331	LEO1	blue	-0.15596931	0.15596931	0.523575663
A_72_P026566	RNF123	blue	0.101981021	0.101981021	0.842274245
A_72_P027766	LOC100510904	blue	-0.356131812	0.356131812	0.063776742
A_72_P028161		blue	0.018489635	0.018489635	0.840586751
A_72_P028271	LOC102157936	blue	0.01219169	0.01219169	0.930858644
A_72_P028431	ATHL1	blue	0.092590881	0.092590881	0.912166091
A_72_P028986	EPB42	blue	0.066560502	0.066560502	0.799779995
A_72_P029206	MYH2	blue	0.182905835	0.182905835	0.905324402
A_72_P029531		blue	0.046089371	0.046089371	0.891984607
A_72_P029861	ASB11	blue	0.049303525	0.049303525	0.895486073
A_72_P030246	EFS	blue	0.133183723	0.133183723	0.982783278
A_72_P030291	ZFYVE19	blue	0.046739014	0.046739014	0.800571672
A_72_P030526		blue	0.089021638	0.089021638	0.931698361
A_72_P031166		blue	0.144836972	0.144836972	0.938342412
A_72_P031471	ISG12(A)	blue	0.179121243	0.179121243	0.951975905
A_72_P031636	LIFR	blue	0.166810133	0.166810133	0.871059143
A_72_P031846	SRP19	blue	0.144016205	0.144016205	0.106102977
A_72_P031921	PAK4	blue	0.052764626	0.052764626	0.898178633
A_72_P032086		blue	0.13390529	0.13390529	0.829960941
A_72_P032306		blue	0.181905093	0.181905093	0.295089579
A_72_P032756	TBXA2R	blue	0.115302801	0.115302801	0.922753609
A_72_P032896		blue	0.158394884	0.158394884	0.715186604
A_72_P033416	TSKU	blue	0.089154607	0.089154607	0.934039544
A_72_P034031		blue	0.10105756	0.10105756	0.941834803
A_72_P034201	PIK3IP1	blue	0.060542134	0.060542134	0.88711688
A_72_P034371	FAM213A	blue	0.038502274	0.038502274	0.790240241
A_72_P034506		blue	-0.048315939	0.048315939	0.291856857
A_72_P034671	ACTN4	blue	0.173418989	0.173418989	0.940121979
A_72_P035261		blue	-0.104383545	0.104383545	0.742475216
A_72_P035311	BMP15	blue	0.186606719	0.186606719	0.904988823
A_72_P035437	RHOT2	blue	0.138450301	0.138450301	0.882222371
A_72_P035571	DHRS4	blue	0.021460899	0.021460899	0.722186934
A_72_P035726	ACR	blue	0.081952737	0.081952737	0.932855669
A_72_P035796	MYOZ1	blue	0.024256989	0.024256989	0.722286359
A_72_P035991	NTAN1	blue	0.071813107	0.071813107	0.883835238
A_72_P036021	F10	blue	0.018287138	0.018287138	0.94522731
A_72_P036066	PSD2	blue	0.113751369	0.113751369	0.959044017
A_72_P036961	MAN2A2	blue	0.069392269	0.069392269	0.926079422
A_72_P037071	NCOA4	blue	0.164939874	0.164939874	0.835694804
A_72_P037241	CTDSP2	blue	-0.234433595	0.234433595	0.197061029
A_72_P037353	ACSS3	blue	0.084382844	0.084382844	0.750287964
A_72_P037356	LOC100739863	blue	-0.221866585	0.221866585	0.421789057
A_72_P037451		blue	0.098554279	0.098554279	0.913095608
A_72_P037556	BLVRB	blue	0.007817048	0.007817048	0.804876918
A_72_P037681	SMU1	blue	0.000281303	0.000281303	0.438203606
A_72_P037746	SAMD14	blue	0.067714404	0.067714404	0.952028006
A_72_P037936	LTBP2	blue	0.154840452	0.154840452	0.972655015
A_72_P038206	HBS1L	blue	-0.167771088	0.167771088	0.395587159
A_72_P038751		blue	0.016476086	0.016476086	0.738067712
A_72_P038951	ZNF197	blue	0.106961147	0.106961147	0.948935705
A_72_P039006	SF3A3	blue	0.03047875	0.03047875	0.859743959
A_72_P039301	ADA	blue	-0.263026017	0.263026017	0.210108883
A_72_P039711		blue	0.059581502	0.059581502	0.866146569
A_72_P040086	ZBTB7A	blue	0.161009317	0.161009317	0.938063678
A_72_P040176	DDX41	blue	0.026875047	0.026875047	0.868893097
A_72_P040246	P2RX4	blue	-0.413349868	0.413349868	-0.219779248
A_72_P040256	HIF1AN	blue	0.055294107	0.055294107	0.906473516
A_72_P040391	TTC7B	blue	0.124341659	0.124341659	0.942847971
A_72_P040451	PAPOLA	blue	0.046678283	0.046678283	0.789426435
A_72_P040716	A1BG	blue	-0.277181171	0.277181171	0.258498429
A_72_P041601		blue	0.0839718	0.0839718	0.961460652
A_72_P042341	NUDT6	blue	0.11600524	0.11600524	0.977226344
A_72_P042411	LOC100621695	blue	0.112032579	0.112032579	0.946150429
A_72_P042446	APOA5	blue	0.157302634	0.157302634	0.962293992
A_72_P042496	ZN350	blue	0.059358435	0.059358435	0.614127579
A_72_P042911	C1orf54	blue	0.097983414	0.097983414	0.915621849
A_72_P042981		blue	0.130261052	0.130261052	0.959793453
A_72_P043031	CHCHD3	blue	-0.009224091	0.009224091	0.841615025
A_72_P043301	TRAF3IP2-AS1	blue	0.012280219	0.012280219	0.857555754
A_72_P043486		blue	0.082198457	0.082198457	0.950110618
A_72_P043491	CMPK1	blue	0.107869462	0.107869462	0.945006383
A_72_P043931	THOC2	blue	0.03753575	0.03753575	0.930408846
A_72_P044966		blue	0.349656832	0.349656832	0.800724361
A_72_P045253	EIF1	blue	0.03246192	0.03246192	0.621893587
A_72_P045416		blue	0.315857602	0.315857602	0.730990302
A_72_P045766	CLTB	blue	0.19022539	0.19022539	0.949279584
A_72_P045916	ATAD5	blue	-0.107887285	0.107887285	0.132016802
A_72_P046281	SMAD6	blue	0.004958696	0.004958696	0.866979199
A_72_P046361	LOC100510923	blue	0.353556631	0.353556631	0.634937246
A_72_P046606	LAYN	blue	-0.200419247	0.200419247	0.575234503
A_72_P046736		blue	0.060642615	0.060642615	0.911367314
A_72_P046951		blue	0.098462805	0.098462805	0.852086919
A_72_P047461		blue	0.08082451	0.08082451	0.946816903
A_72_P047616	NT5DC4	blue	0.162694306	0.162694306	0.919890263
A_72_P047746	SP100	blue	0.109883771	0.109883771	0.968799197
A_72_P047941		blue	0.082664629	0.082664629	0.968245014
A_72_P048571	ZNF764	blue	0.045275428	0.045275428	0.845828418
A_72_P048911	FBXO3	blue	0.224020012	0.224020012	0.488453625
A_72_P049086	ARNT2	blue	0.060912983	0.060912983	0.894662584
A_72_P049171	CAMK1G	blue	0.149915202	0.149915202	0.863416663
A_72_P049636		blue	0.082785587	0.082785587	0.964223974
A_72_P050206		blue	0.074050322	0.074050322	0.233960128
A_72_P050716	DOCK5	blue	-0.009070551	0.009070551	0.510513311
A_72_P051476	TAX1BP1	blue	0.114389403	0.114389403	0.528079369
A_72_P051771	ASPA	blue	-0.015850914	0.015850914	0.661535926
A_72_P051851		blue	0.042518861	0.042518861	0.610017909
A_72_P052276	WWTR1	blue	0.129488256	0.129488256	0.68742001
A_72_P052471	EPG5	blue	0.033922777	0.033922777	0.850277972
A_72_P052581	DAAM2	blue	-0.045926922	0.045926922	0.420049034
A_72_P052846	PPT2	blue	0.068848867	0.068848867	0.726628238
A_72_P053296		blue	0.089717788	0.089717788	0.766006949
A_72_P053371	Kcnk12	blue	0.106514171	0.106514171	0.940384262
A_72_P053671		blue	0.194246187	0.194246187	0.93349649
A_72_P054416	RAPGEF6	blue	-0.176613092	0.176613092	0.211640828
A_72_P054741		blue	0.112398132	0.112398132	0.79084826
A_72_P055351	PCGF2	blue	0.17217194	0.17217194	0.628571033
A_72_P055481	HBB	blue	0.029474923	0.029474923	0.732448757
A_72_P056056		blue	0.08794179	0.08794179	0.216028056
A_72_P056091	BCKDK	blue	0.03910176	0.03910176	0.92571467
A_72_P056436	NMT1	blue	0.159873906	0.159873906	0.972482807
A_72_P056501		blue	0.228242828	0.228242828	0.874326711
A_72_P057256		blue	0.228504307	0.228504307	0.881786297
A_72_P057376		blue	0.186993699	0.186993699	0.965317192
A_72_P057696	ARG1	blue	0.02549063	0.02549063	0.699097399
A_72_P057866	CLIC4	blue	0.053650953	0.053650953	0.675480841
A_72_P058346	KIAA0319	blue	0.087156912	0.087156912	0.934262503
A_72_P058501	RYR2	blue	0.142269681	0.142269681	0.49772599
A_72_P058571	LOC100625132	blue	0.093848409	0.093848409	0.946062843
A_72_P059386	Psmc3ip	blue	0.109215845	0.109215845	0.953117771
A_72_P059481	LHX4-AS1	blue	-0.18902514	0.18902514	0.519150743
A_72_P060371	SEMA4F	blue	0.241242278	0.241242278	0.599828594
A_72_P061036		blue	0.134517222	0.134517222	0.943435403
A_72_P061366		blue	0.120125818	0.120125818	0.796002465
A_72_P061486	MMACHC	blue	0.176720942	0.176720942	0.675082788
A_72_P061666		blue	0.091811369	0.091811369	0.887652214
A_72_P063026	LOC100519598	blue	0.094525494	0.094525494	0.307121755
A_72_P063561	UFD1L	blue	0.125721161	0.125721161	0.943471732
A_72_P064001	XPO7	blue	0.070916787	0.070916787	0.854059648
A_72_P064141	POLR2L	blue	0.115561876	0.115561876	0.882826156
A_72_P064286	INSL3	blue	0.0849033	0.0849033	0.644140828
A_72_P065146	LOC100737946	blue	0.160114551	0.160114551	0.634345699
A_72_P065321	ADAM18	blue	0.011369079	0.011369079	0.893781827
A_72_P065821		blue	0.025377227	0.025377227	0.864396196
A_72_P066711	BCL11A	blue	0.017248133	0.017248133	0.736156188
A_72_P067371		blue	0.166471422	0.166471422	0.50838647
A_72_P067496	Qsox1	blue	0.115936771	0.115936771	0.895004817
A_72_P067516	Mtus1	blue	0.148618667	0.148618667	0.969541182
A_72_P068196	LRFN1	blue	0.132237415	0.132237415	0.676532044
A_72_P068381		blue	0.086359214	0.086359214	0.919082085
A_72_P068471	LOC100620395	blue	0.143358983	0.143358983	0.97430381
A_72_P069201	CYTL1	blue	-0.022459514	0.022459514	0.434390418
A_72_P069436		blue	0.168572574	0.168572574	0.908921311
A_72_P069821	ZNF385D	blue	0.048839644	0.048839644	0.758834282
A_72_P070031		blue	-0.009205028	0.009205028	0.673418439
A_72_P070101	HECW2	blue	0.126270536	0.126270536	0.898954602
A_72_P070541		blue	0.163997109	0.163997109	0.668586994
A_72_P070561	GPR126	blue	0.039988836	0.039988836	0.663159647
A_72_P071111	CAMK2D	blue	0.017464246	0.017464246	0.129013044
A_72_P071306	CCL17	blue	0.08836811	0.08836811	0.914609876
A_72_P071431	RSPH9	blue	0.044257581	0.044257581	0.69201858
A_72_P072461	NR1H2	blue	0.052317781	0.052317781	0.905754689
A_72_P072661	ARL4A	blue	0.055947722	0.055947722	0.924152596
A_72_P073056	UBALD1	blue	0.265334821	0.265334821	0.835132074
A_72_P073566	LOC100626236	blue	0.148504139	0.148504139	0.82950769
A_72_P073651	ADCK5	blue	0.10852243	0.10852243	0.936709297
A_72_P073811	ATG4A	blue	0.001039496	0.001039496	0.744305465
A_72_P073931	CRELD1	blue	0.097297361	0.097297361	0.872396534
A_72_P074101	LOC100739215	blue	0.10712125	0.10712125	0.939332422
A_72_P074331	ZNF70	blue	0.22643311	0.22643311	0.57536132
A_72_P074366	SERPINA1	blue	0.089601892	0.089601892	0.897968345
A_72_P074376		blue	0.108143802	0.108143802	0.971139696
A_72_P074431	DYNC1LI1	blue	0.128852126	0.128852126	0.923904895
A_72_P074601	LOC100738848	blue	0.076948956	0.076948956	0.882518932
A_72_P075041	ABCB4	blue	0.100441754	0.100441754	0.955973835
A_72_P075761	BCAS3	blue	0.113317601	0.113317601	0.650989431
A_72_P075971	C9H11orf71	blue	0.076116042	0.076116042	0.915200148
A_72_P076616	LOC100624499	blue	0.209569897	0.209569897	0.870199531
A_72_P076711	L2HGDH	blue	0.022856275	0.022856275	0.223307337
A_72_P076771	RPL34	blue	0.079996182	0.079996182	0.562015557
A_72_P076966	CHEK1	blue	0.006318738	0.006318738	0.777053763
A_72_P077231	CDC42BPA	blue	0.108742134	0.108742134	0.501268761
A_72_P077236	KLF8	blue	0.119617751	0.119617751	0.966738397
A_72_P077246		blue	-0.330229431	0.330229431	0.190656258
A_72_P077281	RADIL	blue	0.063088317	0.063088317	0.799308227
A_72_P077291	CHI3L2	blue	0.011705858	0.011705858	0.777061331
A_72_P077356	FXYD3	blue	-0.189530669	0.189530669	0.564947986
A_72_P077361	MOBKL3	blue	0.059538364	0.059538364	0.664638164
A_72_P077561	TPM1	blue	0.146722072	0.146722072	0.781542271
A_72_P077761	ADIPOR1	blue	0.254238229	0.254238229	0.861495693
A_72_P077861	IRF7	blue	0.143264238	0.143264238	0.963416214
A_72_P077921	NPW	blue	-0.169337824	0.169337824	0.401829568
A_72_P078061	RH	blue	0.016582708	0.016582708	0.769839883
A_72_P078096	AKR1CL2	blue	-0.30951038	0.30951038	0.185728088
A_72_P079366		blue	0.11610249	0.11610249	0.861440036
A_72_P079471		blue	-0.116379589	0.116379589	0.189915939
A_72_P079516	WNT5B	blue	0.115820711	0.115820711	0.921067999
A_72_P080621	RIOK3	blue	0.061010645	0.061010645	0.789816941
A_72_P080661		blue	0.133710512	0.133710512	0.962186682
A_72_P081171	ATP6V0A1	blue	-0.196638478	0.196638478	0.453618491
A_72_P081646	LOC100621417	blue	0.057582781	0.057582781	0.923507284
A_72_P081771		blue	0.091394169	0.091394169	0.860082545
A_72_P081976	TMED3	blue	0.144113286	0.144113286	0.989766216
A_72_P082351	LOC100737496	blue	0.094144306	0.094144306	0.808007446
A_72_P082511	VASH1	blue	0.11620843	0.11620843	0.954146869
A_72_P083231	GYPA	blue	0.037973728	0.037973728	0.783660408
A_72_P083576	GEF	blue	-0.107708131	0.107708131	-0.004216376
A_72_P083671		blue	-0.011220695	0.011220695	0.741853217
A_72_P083756		blue	0.20586115	0.20586115	0.773385708
A_72_P083986		blue	0.113007354	0.113007354	0.918249566
A_72_P084021	TSACC	blue	0.120678323	0.120678323	0.954288112
A_72_P084121		blue	0.134806415	0.134806415	0.968784736
A_72_P084731		blue	-0.153381866	0.153381866	0.200396265
A_72_P084846	ACTB	blue	0.168157121	0.168157121	0.482563198
A_72_P084881	ELANE	blue	0.154125543	0.154125543	0.975461407
A_72_P084941	TRABD	blue	0.161692759	0.161692759	0.902142432
A_72_P085386	BEST2	blue	0.100577401	0.100577401	0.945040067
A_72_P085481	NGB	blue	0.110479042	0.110479042	0.787187723
A_72_P085581		blue	0.089581505	0.089581505	0.961820088
A_72_P086091	NFATC4	blue	0.131050573	0.131050573	0.931258934
A_72_P086491	LOC100518881	blue	0.16242503	0.16242503	0.989639414
A_72_P087056		blue	0.096628549	0.096628549	0.961789
A_72_P087516	RASSF8	blue	0.114757984	0.114757984	0.962053931
A_72_P087891	POAT1-1	blue	-0.145222197	0.145222197	0.793179715
A_72_P088071	CLPS	blue	0.163656496	0.163656496	0.94631265
A_72_P088106	STAT2	blue	0.185771925	0.185771925	0.769772479
A_72_P088116	RBP1	blue	0.028920531	0.028920531	0.670496225
A_72_P088151	ROMO1	blue	-0.053456896	0.053456896	0.701709155
A_72_P088186	OPRL1	blue	0.166684292	0.166684292	0.878051617
A_72_P088276	UBA52	blue	0.025317203	0.025317203	0.662757231
A_72_P088511	IL4R	blue	0.085012329	0.085012329	0.946987447
A_72_P088516	RAMP3	blue	0.10009361	0.10009361	0.962310309
A_72_P088551	GAL3ST2	blue	0.10294081	0.10294081	0.97586329
A_72_P088696	DYNLL1	blue	-0.133929008	0.133929008	0.776123851
A_72_P088986	MYEF2	blue	0.154170066	0.154170066	0.971702056
A_72_P091021	RRM1	blue	0.067337472	0.067337472	0.551421574
A_72_P091131	KDM3B	blue	-0.049599457	0.049599457	0.771996535
A_72_P091496		blue	0.034396522	0.034396522	0.551883178
A_72_P092041		blue	0.09296404	0.09296404	0.964329329
A_72_P092356		blue	0.106469407	0.106469407	0.919662553
A_72_P092396	PAPOLA	blue	0.107500178	0.107500178	0.804011872
A_72_P092651	NCOA7	blue	-0.250160842	0.250160842	0.523970982
A_72_P092751	PHF12	blue	0.062195023	0.062195023	0.93206006
A_72_P092781		blue	0.141058032	0.141058032	0.968385071
A_72_P093586	DDT	blue	0.25461447	0.25461447	0.718388189
A_72_P094066		blue	0.189521174	0.189521174	0.706225969
A_72_P094561		blue	0.222440858	0.222440858	0.928418164
A_72_P095476	CXXC5	blue	0.070033966	0.070033966	0.919483583
A_72_P096556	LOC101929145	blue	0.089868575	0.089868575	0.917548867
A_72_P096756		blue	0.018254441	0.018254441	0.450619581
A_72_P096991	VPS33A	blue	0.027540512	0.027540512	0.890649619
A_72_P097196		blue	0.270120822	0.270120822	0.332589575
A_72_P097281	FIS1	blue	0.188422099	0.188422099	0.669440249
A_72_P097856	LPPR3	blue	0.088670626	0.088670626	0.976260932
A_72_P098191	MACF1	blue	0.202571947	0.202571947	0.816430021
A_72_P098301	DNM3	blue	0.010567134	0.010567134	0.509826382
A_72_P099061		blue	0.080376441	0.080376441	0.872708233
A_72_P099376	GABRA1	blue	0.276865492	0.276865492	0.734285448
A_72_P099451	SPC25	blue	0.097768938	0.097768938	0.977855585
A_72_P099616		blue	0.136645793	0.136645793	0.960476432
A_72_P099721	LOC102166268	blue	0.17963117	0.17963117	0.747702905
A_72_P099851	LOC101908837	blue	0.032746605	0.032746605	0.438588003
A_72_P099881	PAX9	blue	-0.073300256	0.073300256	0.705822775
A_72_P100126	RASL11B	blue	0.210351071	0.210351071	0.538963456
A_72_P100256	PIM2	blue	0.098080284	0.098080284	0.935538615
A_72_P100321	ENPP2	blue	0.15517187	0.15517187	0.943014335
A_72_P100566	LGALS8	blue	0.231697086	0.231697086	0.359124555
A_72_P100916	DENND1A	blue	0.073650823	0.073650823	0.864569915
A_72_P101001		blue	0.11914925	0.11914925	0.943521449
A_72_P101421		blue	0.109407646	0.109407646	0.934941257
A_72_P101586		blue	0.075704342	0.075704342	0.885745426
A_72_P102171	RTKN	blue	0.021299645	0.021299645	0.86257451
A_72_P102306	SLC25A21	blue	0.025768838	0.025768838	0.805410488
A_72_P102386		blue	0.044877458	0.044877458	0.192681542
A_72_P102431	NUAK2	blue	0.077763312	0.077763312	0.919895431
A_72_P102481	ZMIZ1	blue	0.090130699	0.090130699	0.910941297
A_72_P102566		blue	0.112302506	0.112302506	0.886751518
A_72_P102901	PPRC1	blue	0.169020999	0.169020999	0.870222632
A_72_P103031	SMPD3	blue	0.092433087	0.092433087	0.393582594
A_72_P103376	PIK3CG	blue	0.145282893	0.145282893	0.982551791
A_72_P103861	KMT2A	blue	0.155716999	0.155716999	0.961739703
A_72_P103891		blue	0.201520919	0.201520919	0.376819744
A_72_P103916	LOC509034	blue	-0.163568651	0.163568651	0.272230934
A_72_P104166	FAM161B	blue	0.144728716	0.144728716	0.937813573
A_72_P104971		blue	0.147572447	0.147572447	0.881591489
A_72_P105546	SLA2	blue	-0.019626859	0.019626859	-0.337624673
A_72_P105906	TPM2	blue	0.163102606	0.163102606	0.970724733
A_72_P105956	ITGA11	blue	0.048621936	0.048621936	0.861609775
A_72_P106352	PRKAR2A	blue	0.008381776	0.008381776	0.465619573
A_72_P106521	CPSF1	blue	0.037580437	0.037580437	0.931724953
A_72_P106711	KIF15	blue	-0.219523472	0.219523472	0.220328591
A_72_P106811	GAS2L1	blue	0.157870149	0.157870149	0.927063457
A_72_P106876		blue	0.073962692	0.073962692	0.959853513
A_72_P106996	TSPO2	blue	0.153209563	0.153209563	0.361422517
A_72_P107126	COL3A1	blue	0.180807185	0.180807185	0.862437878
A_72_P107471	ITPK1	blue	-0.056745201	0.056745201	0.611557657
A_72_P108131	RHBDD2	blue	0.183324506	0.183324506	0.921869401
A_72_P108371	HSD3B1	blue	0.080242729	0.080242729	0.94899999
A_72_P108596		blue	0.075324906	0.075324906	0.806185277
A_72_P108641		blue	0.148689573	0.148689573	0.944919103
A_72_P109526	CLTB	blue	0.16985703	0.16985703	0.939776198
A_72_P109706	PPP1R13B	blue	0.136448588	0.136448588	0.955678556
A_72_P110061		blue	0.021697683	0.021697683	0.817822748
A_72_P111691	CFAP52	blue	0.048509301	0.048509301	0.934133692
A_72_P111846		blue	0.082176695	0.082176695	0.936509496
A_72_P113431	BLVRB	blue	0.01805598	0.01805598	0.828482829
A_72_P113626		blue	0.09361254	0.09361254	0.933126607
A_72_P113836		blue	0.160858487	0.160858487	0.886359622
A_72_P114146	PPIG	blue	0.060632037	0.060632037	0.82929017
A_72_P115111	BCL7B	blue	0.115065462	0.115065462	0.960905974
A_72_P115201	CDK4	blue	0.09950304	0.09950304	0.967211201
A_72_P115696	SEZ6L2	blue	0.057265912	0.057265912	0.158539
A_72_P115861	ANK3	blue	0.197929672	0.197929672	0.642084551
A_72_P116351	STRADB	blue	0.041338107	0.041338107	0.78856922
A_72_P116676	Alx4	blue	0.147222782	0.147222782	0.836333657
A_72_P117336	LMNA	blue	0.266574962	0.266574962	0.416747545
A_72_P117491	NPFFR2	blue	0.202520554	0.202520554	0.913871566
A_72_P117526	FGF10	blue	0.049247427	0.049247427	0.782220306
A_72_P117606	RARA	blue	0.152951019	0.152951019	0.94737393
A_72_P117971	FAM129A	blue	0.102892238	0.102892238	0.959973974
A_72_P118036	LRRN2	blue	-0.172658578	0.172658578	0.114898598
A_72_P118976	RRP9	blue	0.001416122	0.001416122	0.582422321
A_72_P119236	MLX	blue	0.000270033	0.000270033	0.756304737
A_72_P119336		blue	0.26964	0.26964	0.56188629
A_72_P119501	FZD8	blue	0.037125135	0.037125135	0.567217602
A_72_P119696		blue	0.023829777	0.023829777	0.863399811
A_72_P120061		blue	0.180820055	0.180820055	0.275172884
A_72_P120636	NAPRT	blue	0.021743313	0.021743313	0.905735216
A_72_P121416	SULT1A1	blue	0.093295838	0.093295838	0.859957237
A_72_P121526	DMTN	blue	0.138400127	0.138400127	0.839496396
A_72_P122192	ZXDC	blue	0.073528997	0.073528997	0.968410319
A_72_P122196	NPR2	blue	0.052819911	0.052819911	0.589779685
A_72_P122401	ATPIF1	blue	-0.023303917	0.023303917	0.839330327
A_72_P122596	EXTL1	blue	0.126493372	0.126493372	0.90313032
A_72_P123016		blue	0.219770765	0.219770765	0.355082722
A_72_P123796	RLBP1	blue	0.137500544	0.137500544	0.574504322
A_72_P123931		blue	0.17591342	0.17591342	0.920896412
A_72_P123951		blue	0.155769064	0.155769064	0.882266668
A_72_P124346	TMEM256	blue	0.390127947	0.390127947	0.507348329
A_72_P124416	CHPF	blue	0.095806914	0.095806914	0.912701858
A_72_P124451	ZNF182	blue	0.084378823	0.084378823	0.901141719
A_72_P124561	SLC6A1	blue	0.093877501	0.093877501	0.940390305
A_72_P125346	SAP30L	blue	0.217319089	0.217319089	0.627185999
A_72_P125366		blue	0.054584954	0.054584954	0.917061201
A_72_P125731	BRAP	blue	0.097076297	0.097076297	0.823297998
A_72_P126316		blue	0.045119392	0.045119392	0.661962225
A_72_P126466	LOC100505487	blue	0.099826802	0.099826802	0.953120615
A_72_P127306	RPS13	blue	0.100981179	0.100981179	0.373622482
A_72_P127556	GABARAPL2	blue	0.062116408	0.062116408	0.826475453
A_72_P127626	ACSL1	blue	0.077996079	0.077996079	0.930879862
A_72_P127796	NQO1	blue	-0.228805145	0.228805145	0.420476624
A_72_P127856	PTCHD2	blue	-0.058574464	0.058574464	0.672013308
A_72_P127866	SH2B3	blue	0.067559532	0.067559532	0.718733714
A_72_P127881		blue	0.065656681	0.065656681	0.682660915
A_72_P128146	SMG9	blue	0.173236644	0.173236644	0.673416413
A_72_P128576		blue	-0.116035225	0.116035225	0.358987359
A_72_P129521	RUNDC3A	blue	0.080946091	0.080946091	0.625034437
A_72_P130241	LOC100623732	blue	0.138600258	0.138600258	0.979160375
A_72_P130821	LOC100624374	blue	0.069571277	0.069571277	0.718771694
A_72_P130906	LOC100622534	blue	0.145279317	0.145279317	0.950295441
A_72_P130911		blue	0.167404868	0.167404868	0.932624722
A_72_P131081	SLC39A5	blue	-0.002817105	0.002817105	0.928435579
A_72_P131251		blue	0.074645392	0.074645392	0.906431656
A_72_P131701	DLK1	blue	-0.059840149	0.059840149	0.46513719
A_72_P131836	ITGB8	blue	0.142953084	0.142953084	0.971057981
A_72_P132001	OSGEP	blue	0.087540528	0.087540528	0.842114466
A_72_P132056		blue	0.152369745	0.152369745	0.948751093
A_72_P132276	GTF3C4	blue	0.111224828	0.111224828	0.884005408
A_72_P132371		blue	0.261657565	0.261657565	0.832370501
A_72_P133386	MARCH2	blue	0.096361631	0.096361631	0.82547467
A_72_P133441	PHF1	blue	0.187843768	0.187843768	0.868726928
A_72_P133586	RND2	blue	0.035963377	0.035963377	0.84360356
A_72_P135091		blue	0.11375788	0.11375788	0.976418525
A_72_P135211		blue	0.041018485	0.041018485	0.794210069
A_72_P136026	TM9SF4	blue	0.190434373	0.190434373	0.277734566
A_72_P136836		blue	0.089284089	0.089284089	0.941772772
A_72_P136846	WEE1	blue	0.135004368	0.135004368	0.986342423
A_72_P136926		blue	0.13380329	0.13380329	0.928733237
A_72_P136959	LOC100521967	blue	0.202475624	0.202475624	0.637140785
A_72_P137011	ACOT8	blue	0.100593884	0.100593884	0.955108771
A_72_P137081	CBPC3	blue	0.086226551	0.086226551	0.858676826
A_72_P137326		blue	0.169593244	0.169593244	0.949724836
A_72_P137451	TWSG1	blue	0.079867146	0.079867146	0.762698176
A_72_P138751		blue	0.169699552	0.169699552	0.331634253
A_72_P139471	COQ10A	blue	0.097176853	0.097176853	0.913395932
A_72_P139871	GPD1L	blue	0.09941849	0.09941849	0.96805494
A_72_P140321	C10H14orf93	blue	-0.092107395	0.092107395	0.815252961
A_72_P141166	CDKN2C	blue	-0.008614504	0.008614504	0.491903177
A_72_P141186	CCNDBP1	blue	0.050134528	0.050134528	0.858614065
A_72_P142231		blue	0.127012336	0.127012336	0.967109081
A_72_P142286	ADAM11	blue	-0.032091693	0.032091693	0.917028018
A_72_P142381	P2X3R	blue	0.129015494	0.129015494	0.785691926
A_72_P142821	PITPNM1	blue	0.012898022	0.012898022	0.934802032
A_72_P142901		blue	0.223984362	0.223984362	0.762474795
A_72_P142991	NIPBL	blue	0.107967655	0.107967655	0.970219642
A_72_P143636	CITED4	blue	0.052342271	0.052342271	0.761970672
A_72_P143936	TMEM41B	blue	0.080488914	0.080488914	0.876334179
A_72_P144016		blue	0.075664563	0.075664563	0.939295178
A_72_P144291	DENND4A	blue	0.333528126	0.333528126	0.199128082
A_72_P144511	RPL35	blue	0.208011038	0.208011038	0.717504016
A_72_P144531		blue	0.092911902	0.092911902	0.963660088
A_72_P144671	LOC102163402	blue	0.117908871	0.117908871	0.639844109
A_72_P144826	GPX2	blue	0.096781715	0.096781715	0.518053539
A_72_P145146	VMO1	blue	-0.031684948	0.031684948	0.540167016
A_72_P145371	PDK3	blue	-0.097035826	0.097035826	0.246088191
A_72_P145566		blue	0.02177321	0.02177321	0.445516717
A_72_P145641	PHRF1	blue	0.07059409	0.07059409	0.781129037
A_72_P146486	RBP4	blue	0.0774653	0.0774653	0.903045382
A_72_P146556	oct-01	blue	0.041339348	0.041339348	0.456506943
A_72_P146636	GATA2	blue	0.137900285	0.137900285	0.961817101
A_72_P146811	CYB5A	blue	-0.057792269	0.057792269	0.593160763
A_72_P146841	F8	blue	-0.032636824	0.032636824	0.670426085
A_72_P146966	CSF3	blue	0.113601543	0.113601543	0.813817584
A_72_P147496	BNIP3L	blue	-0.023843756	0.023843756	0.767954113
A_72_P148106	UBR2	blue	0.141527278	0.141527278	0.939614872
A_72_P148556	FETUB	blue	0.141554146	0.141554146	0.899573686
A_72_P148831	CLIP4	blue	0.242649563	0.242649563	0.842422116
A_72_P148906	GABARAPL1	blue	-0.123028423	0.123028423	0.405133798
A_72_P149066	DNMT3A	blue	-0.035828032	0.035828032	0.67487218
A_72_P149161	RAB5C	blue	-0.062044107	0.062044107	0.272659699
A_72_P149571	TPM4	blue	0.073349875	0.073349875	0.510057594
A_72_P150071		blue	0.066796069	0.066796069	0.832517156
A_72_P150086	CCL19	blue	0.146457614	0.146457614	0.956549472
A_72_P150871	TJAP1	blue	0.126858163	0.126858163	0.934752967
A_72_P150916	AEN	blue	0.018512892	0.018512892	0.210203839
A_72_P150956	C1QTNF6	blue	0.17052377	0.17052377	0.915924828
A_72_P151196		blue	0.116815949	0.116815949	0.833603987
A_72_P151336	SLU7	blue	0.123100787	0.123100787	0.189545018
A_72_P151626	TBC1D20	blue	0.147676237	0.147676237	0.886061281
A_72_P151688	THBS1	blue	0.131265349	0.131265349	0.973719391
A_72_P151986		blue	0.148561258	0.148561258	0.964554265
A_72_P152036		blue	0.09255619	0.09255619	0.953535962
A_72_P152151		blue	0.085774811	0.085774811	0.8447753
A_72_P152241		blue	0.104098079	0.104098079	0.925225976
A_72_P152321	ERBB2	blue	0.093608066	0.093608066	0.860448128
A_72_P152721	LAMC3	blue	0.121893133	0.121893133	0.969448634
A_72_P153106	SS18L2	blue	-0.058726397	0.058726397	0.259735621
A_72_P153346		blue	0.126996383	0.126996383	0.910094177
A_72_P153356	SLC22A5	blue	-0.102941718	0.102941718	0.290118213
A_72_P153606	ZBTB7C	blue	0.08310022	0.08310022	0.92064118
A_72_P153676	TRPC4AP	blue	-0.190136249	0.190136249	0.122324595
A_72_P153716	KCNE3	blue	0.105895624	0.105895624	0.85487123
A_72_P154306		blue	0.240614259	0.240614259	0.634771825
A_72_P154366		blue	0.151901201	0.151901201	0.962728235
A_72_P154471		blue	0.138720424	0.138720424	0.925057736
A_72_P154796	BNIP3L	blue	-0.062807753	0.062807753	0.808727155
A_72_P155116	CHAC2	blue	0.114301451	0.114301451	0.733806649
A_72_P155326	IGF2	blue	0.109705978	0.109705978	0.948205275
A_72_P156066		blue	0.092580996	0.092580996	0.940116847
A_72_P156111	PDZD3	blue	0.059186426	0.059186426	0.941104306
A_72_P156241	DHRS4	blue	0.075526624	0.075526624	0.898412637
A_72_P156506	PAQR4	blue	0.131363863	0.131363863	0.953820525
A_72_P157571	COX17	blue	0.462535321	0.462535321	0.438071875
A_72_P157636	PSORS1C2	blue	0.18418055	0.18418055	0.970682863
A_72_P157961	DGCR14	blue	0.068437633	0.068437633	0.95303547
A_72_P158296		blue	0.129651443	0.129651443	0.646728862
A_72_P158521		blue	0.075524482	0.075524482	0.709665489
A_72_P158546	IFRD1	blue	0.096252458	0.096252458	0.840143836
A_72_P158711	NBR1	blue	0.15762547	0.15762547	0.900920863
A_72_P158971		blue	0.045167845	0.045167845	0.842708652
A_72_P161686		blue	0.087180017	0.087180017	0.473933768
A_72_P162021		blue	0.100250737	0.100250737	0.716932471
A_72_P162051		blue	0.104446809	0.104446809	0.952730354
A_72_P162691		blue	0.101353351	0.101353351	0.941983976
A_72_P163211	WDFY3	blue	0.034706137	0.034706137	0.61896027
A_72_P163236	LOC100513211	blue	0.124806318	0.124806318	0.982011919
A_72_P163616	UBL7	blue	-0.215869204	0.215869204	0.260148825
A_72_P163646	ERGIC3	blue	0.121114472	0.121114472	0.890131578
A_72_P163651	FAM168A	blue	0.058117825	0.058117825	0.806056587
A_72_P164351	HKDC1	blue	0.153020835	0.153020835	0.699811606
A_72_P164991	IL22RA1	blue	0.141300403	0.141300403	0.86591311
A_72_P165011	CRAT	blue	-0.008908313	0.008908313	0.700705942
A_72_P165141	GSTO1	blue	0.148179807	0.148179807	0.21806863
A_72_P165206	SEPX1	blue	0.12370356	0.12370356	0.856858855
A_72_P165241	TNFSF12	blue	0.167281338	0.167281338	0.93583256
A_72_P165336	UCP2	blue	0.016705654	0.016705654	0.790631454
A_72_P165461	SPRP	blue	0.118421086	0.118421086	0.82519116
A_72_P165576	COL14A1	blue	0.184854055	0.184854055	0.692840011
A_72_P165586	CA11	blue	0.027283201	0.027283201	0.91299055
A_72_P165641	MT3	blue	0.085663956	0.085663956	0.842866586
A_72_P165656	GRN	blue	0.087679115	0.087679115	0.964245741
A_72_P165661	RBM38	blue	0.093693577	0.093693577	0.619591205
A_72_P165711	ARL4A	blue	-0.026660179	0.026660179	0.660177708
A_72_P165856	DAAM1	blue	0.154067833	0.154067833	0.944972535
A_72_P165961	RSAD1	blue	0.142286343	0.142286343	0.967227905
A_72_P166131	GGNBP1	blue	0.066212636	0.066212636	0.640723083
A_72_P166451	MMAB	blue	-0.397853842	0.397853842	0.013634775
A_72_P167176	CEBPZOS	blue	0.034755624	0.034755624	0.585178784
A_72_P167441		blue	0.124813767	0.124813767	0.955430176
A_72_P168901	PEMT	blue	0.092288334	0.092288334	0.551144756
A_72_P168936		blue	0.114547039	0.114547039	0.957782011
A_72_P169026	CXCR3	blue	0.048972128	0.048972128	0.935583332
A_72_P169201	C14H8orf58	blue	0.025669336	0.025669336	0.60847559
A_72_P169651	LOC102162623	blue	0.008512709	0.008512709	0.872144719
A_72_P169991	LOC102158880	blue	0.098160548	0.098160548	0.937067494
A_72_P170321	ARHGEF11	blue	0.081759187	0.081759187	0.843511276
A_72_P171726		blue	0.07076769	0.07076769	0.933184537
A_72_P172331		blue	-0.15689019	0.15689019	0.24383651
A_72_P172346		blue	0.065664991	0.065664991	0.905524058
A_72_P172956	CYP2A6	blue	0.096916082	0.096916082	0.945667216
A_72_P173501	RPL6	blue	-0.161252237	0.161252237	0.572838538
A_72_P173506	RPSA	blue	0.007111697	0.007111697	0.883898675
A_72_P173586		blue	0.169944029	0.169944029	0.706633228
A_72_P173801		blue	0.071748289	0.071748289	0.948930831
A_72_P173936	CYP19A2	blue	-0.056334266	0.056334266	0.235116812
A_72_P174051	UPP1	blue	0.136442215	0.136442215	0.943778542
A_72_P174191		blue	0.105173342	0.105173342	0.866111128
A_72_P174636	RNF5	blue	-0.049418765	0.049418765	0.634293189
A_72_P174651		blue	0.132600673	0.132600673	0.438551191
A_72_P174801		blue	0.307335166	0.307335166	0.647920202
A_72_P174841	RPL30	blue	0.18788525	0.18788525	0.591333987
A_72_P175111		blue	0.069565832	0.069565832	0.317727681
A_72_P175791	IRAK1	blue	0.136751522	0.136751522	0.933081736
A_72_P175831	TBX21	blue	0.082439269	0.082439269	0.927979527
A_72_P175841	PAX7	blue	0.103530244	0.103530244	0.973012923
A_72_P175876	RUNX3	blue	0.091022033	0.091022033	0.904135152
A_72_P175886	SP7	blue	0.134442179	0.134442179	0.979722406
A_72_P175896	HTR3A	blue	0.03829381	0.03829381	0.751344984
A_72_P176151	ARG1	blue	0.096779042	0.096779042	0.313523238
A_72_P176181	PPP2CB	blue	0.123669636	0.123669636	0.689456774
A_72_P176231	SLC4A2	blue	0.113752564	0.113752564	0.969109054
A_72_P176321		blue	0.071865418	0.071865418	0.659129434
A_72_P176356	GUCA2A	blue	0.077126691	0.077126691	0.930176097
A_72_P176621	PSMB8	blue	0.095906952	0.095906952	0.919194755
A_72_P177011		blue	0.078988343	0.078988343	0.897671077
A_72_P177051	MPV17L2	blue	0.152620993	0.152620993	0.910350279
A_72_P177121		blue	0.100551323	0.100551323	0.949778643
A_72_P177286	CCDC122	blue	-0.069331649	0.069331649	0.310785493
A_72_P177466	DES	blue	0.162324695	0.162324695	0.910502613
A_72_P177806	HR	blue	0.188054853	0.188054853	0.739912053
A_72_P177821	RAMP1	blue	0.065816743	0.065816743	0.872032731
A_72_P177941	SDC4	blue	0.096959691	0.096959691	0.946186913
A_72_P178021	ATP4B	blue	0.32685117	0.32685117	0.514493389
A_72_P178056	TMEM57	blue	-0.092723338	0.092723338	0.59082785
A_72_P178071	PNPLA2	blue	0.069993276	0.069993276	0.588278289
A_72_P178176	BLOC1S3	blue	0.037523875	0.037523875	0.974380565
A_72_P178481	CASQ1	blue	-0.029056438	0.029056438	0.260686643
A_72_P178506	AKT2	blue	0.055627785	0.055627785	0.901718394
A_72_P178521	LOC102162270	blue	0.077877719	0.077877719	0.72917593
A_72_P179341		blue	-0.016801901	0.016801901	0.394677016
A_72_P179681	RUNX2	blue	0.027032441	0.027032441	0.884778925
A_72_P180451	MUC5B	blue	0.043643885	0.043643885	0.876871649
A_72_P180701	HDH	blue	0.025798309	0.025798309	0.60139064
A_72_P181361	FDFT1	blue	0.062284274	0.062284274	0.879038911
A_72_P181656	CFDP1	blue	-0.193956012	0.193956012	0.11072516
A_72_P181711		blue	0.138275177	0.138275177	0.862080012
A_72_P181986		blue	0.121243009	0.121243009	0.872478309
A_72_P182191	C1QTNF2	blue	0.16541596	0.16541596	0.853541488
A_72_P182426	TBC1D16	blue	0.158210334	0.158210334	0.953714605
A_72_P182776	SPR2J	blue	0.073252215	0.073252215	0.945824635
A_72_P183486		blue	0.011973163	0.011973163	0.884946415
A_72_P183526	LOC100738023	blue	0.218078957	0.218078957	0.478681274
A_72_P183651	DCUN1D1	blue	-0.167123567	0.167123567	0.218234501
A_72_P183761		blue	0.110878904	0.110878904	0.778853143
A_72_P183786	DEPTOR	blue	0.093642181	0.093642181	0.598198446
A_72_P184241	HFE	blue	0.113463446	0.113463446	0.962511922
A_72_P184256	RIMKLB	blue	0.075070408	0.075070408	0.893529891
A_72_P184436	KDM3A	blue	0.111576927	0.111576927	0.85304379
A_72_P184471	ATP7A	blue	0.116615887	0.116615887	0.789428132
A_72_P184546	TMEM189	blue	0.145316016	0.145316016	0.84192219
A_72_P185121	CDKN3	blue	-0.013666795	0.013666795	0.360244905
A_72_P185251	UPK2	blue	0.176213116	0.176213116	0.963246456
A_72_P185256	LDB1	blue	0.173907809	0.173907809	0.948401396
A_72_P185356	RN18S	blue	0.166002234	0.166002234	0.518927391
A_72_P185361	COL17A1	blue	0.121661586	0.121661586	0.949792099
A_72_P186231	CSPG4	blue	0.038421993	0.038421993	0.96103351
A_72_P186376	PAPP-A	blue	-0.087034627	0.087034627	0.844870731
A_72_P186396	TERT	blue	0.119485941	0.119485941	0.855027845
A_72_P186406	SIM1	blue	0.040637749	0.040637749	0.808279947
A_72_P187336		blue	0.097446341	0.097446341	0.916782615
A_72_P187361	ADIPOR1	blue	0.06070158	0.06070158	0.926139252
A_72_P187826		blue	0.090041069	0.090041069	0.873392734
A_72_P188056		blue	0.112719537	0.112719537	0.873629493
A_72_P188966	MAP1B	blue	0.079485038	0.079485038	0.871912179
A_72_P189086	LOC102158751	blue	0.004079093	0.004079093	0.402569913
A_72_P189241		blue	0.007870613	0.007870613	0.84307319
A_72_P189536	PADI2	blue	-0.010411444	0.010411444	0.665346804
A_72_P189781	FBRSL1	blue	0.078096035	0.078096035	0.879956227
A_72_P189861	SYNGR3	blue	0.152535504	0.152535504	0.953220465
A_72_P189971	SLC38A6	blue	-0.065059052	0.065059052	0.733340078
A_72_P190011		blue	0.073891814	0.073891814	0.858330756
A_72_P190856		blue	0.134135551	0.134135551	0.401728574
A_72_P191816		blue	0.094334912	0.094334912	0.932990685
A_72_P192031	OAZ1	blue	0.066565171	0.066565171	0.581544829
A_72_P192112	LYSMD1	blue	0.165239058	0.165239058	0.910608638
A_72_P192122	NUDT9	blue	0.077500913	0.077500913	0.96761442
A_72_P193352	ABCB11	blue	0.073569002	0.073569002	0.920809542
A_72_P193747	CCL24	blue	0.098484794	0.098484794	0.954553895
A_72_P193822	PAPOLA	blue	0.217974932	0.217974932	0.716235654
A_72_P194002		blue	0.062615099	0.062615099	0.93460566
A_72_P194837	PPBP	blue	0.073917127	0.073917127	0.951993081
A_72_P194972	UNC45A	blue	-0.036724341	0.036724341	0.86568193
A_72_P195027	SNX12	blue	0.227961848	0.227961848	0.808360951
A_72_P195432		blue	0.152379538	0.152379538	0.722176267
A_72_P195577	FAM198B	blue	-0.048106137	0.048106137	0.470839679
A_72_P195612	CIB4	blue	0.114602125	0.114602125	0.789227213
A_72_P195687	SEC62	blue	0.084894936	0.084894936	0.372959979
A_72_P196532	TAX1BP1	blue	0.147602176	0.147602176	0.502600643
A_72_P196842		blue	0.145144274	0.145144274	0.820850437
A_72_P196927	FAM46C	blue	0.152099733	0.152099733	0.763261721
A_72_P197247	LOC102165942	blue	0.010538123	0.010538123	0.744369346
A_72_P197447		blue	0.094354532	0.094354532	0.890670096
A_72_P197532		blue	0.314502096	0.314502096	0.648914804
A_72_P197907		blue	0.080317324	0.080317324	0.914518854
A_72_P197942	IRF9	blue	0.115183928	0.115183928	0.793009851
A_72_P198037	KLF1	blue	-0.023671267	0.023671267	0.650707537
A_72_P198452	RNF10	blue	-0.035139496	0.035139496	0.849899593
A_72_P198652	FASTKD2	blue	-0.070395993	0.070395993	0.254914847
A_72_P200002	LOC102164651	blue	0.134102476	0.134102476	0.832471557
A_72_P200142		blue	0.163438457	0.163438457	0.853791247
A_72_P200312	MBD3L1	blue	0.075759095	0.075759095	0.934789385
A_72_P200457	DNAH9	blue	0.091877882	0.091877882	0.962732072
A_72_P200962	RPS20	blue	0.183794623	0.183794623	0.342589399
A_72_P201127	SLC25A20	blue	0.173485957	0.173485957	0.955129438
A_72_P201302	RNF10	blue	0.120258662	0.120258662	0.844346108
A_72_P201402	CCDC42	blue	0.36310743	0.36310743	0.548071531
A_72_P201832	TMPRSS6	blue	0.110824928	0.110824928	0.607833387
A_72_P201982		blue	0.178220525	0.178220525	0.577257139
A_72_P202362		blue	0.223302869	0.223302869	0.684085058
A_72_P202907	PLA2G6	blue	0.115352955	0.115352955	0.973881569
A_72_P203157	COL4A2	blue	0.005078576	0.005078576	0.801603941
A_72_P203497	ACAD10	blue	0.064654055	0.064654055	0.898842233
A_72_P203582	RERG	blue	0.171649318	0.171649318	0.967929437
A_72_P203972	NAA15	blue	0.093417153	0.093417153	0.014303779
A_72_P204372	ZC3H11A	blue	0.058633196	0.058633196	0.836402264
A_72_P204487	CLASP1	blue	0.081868205	0.081868205	0.915356955
A_72_P204502	SPIRE2	blue	-0.046959714	0.046959714	0.54107293
A_72_P204692	PEX19	blue	0.209399215	0.209399215	0.766907572
A_72_P204997		blue	0.081364669	0.081364669	0.902255708
A_72_P205752	ASPN	blue	-0.242483417	0.242483417	0.415900848
A_72_P205937	TRDN	blue	0.16549469	0.16549469	0.647671454
A_72_P206252	RTKN	blue	0.166902064	0.166902064	0.889004137
A_72_P207047		blue	0.127707392	0.127707392	0.961763079
A_72_P207342	BICC1	blue	0.047294256	0.047294256	0.813729563
A_72_P207437	CLIP1	blue	0.22115244	0.22115244	0.707363079
A_72_P207767	TCTN1	blue	0.315958603	0.315958603	0.660623118
A_72_P208377	NCSTN	blue	-0.053516385	0.053516385	0.850328246
A_72_P209257	ALG14	blue	0.043066566	0.043066566	0.907747809
A_72_P209592	PPP1R12C	blue	0.171285987	0.171285987	0.975513246
A_72_P210077	LASP1	blue	0.16050109	0.16050109	0.950058226
A_72_P210312	NF1	blue	0.101915602	0.101915602	0.914217904
A_72_P210347	MFSD3	blue	0.11697996	0.11697996	0.951053327
A_72_P210507	STK40	blue	0.115906785	0.115906785	0.9210741
A_72_P210532		blue	0.218162343	0.218162343	0.719578607
A_72_P210557	UBE2R2	blue	0.13939708	0.13939708	0.826769504
A_72_P210752	GSTA4	blue	-0.073707043	0.073707043	0.463934746
A_72_P210767	C12H17orf49	blue	0.172866803	0.172866803	0.263720677
A_72_P210977	GULP1	blue	0.119543047	0.119543047	0.943858917
A_72_P210992	IQGAP3	blue	0.186031373	0.186031373	0.412435431
A_72_P211092		blue	0.119827922	0.119827922	0.920534728
A_72_P211432	MYH2	blue	0.166829917	0.166829917	0.777692369
A_72_P211512	FAM122B	blue	0.205811269	0.205811269	0.772919784
A_72_P212407	FNDC9	blue	0.118196576	0.118196576	0.938780769
A_72_P212627		blue	0.170133932	0.170133932	0.588483226
A_72_P212877		blue	0.077573908	0.077573908	0.763052142
A_72_P213552	ADORA2A	blue	-0.002628483	0.002628483	0.735530201
A_72_P213607	DECR1	blue	0.025498355	0.025498355	0.126864254
A_72_P213697	GPR137	blue	0.065916888	0.065916888	0.876925023
A_72_P214272		blue	0.161435498	0.161435498	0.9062572
A_72_P214992	MYLK2	blue	0.101326711	0.101326711	0.913815193
A_72_P215317	ERAL1	blue	0.156582378	0.156582378	0.924128314
A_72_P215757	MGPD	blue	0.084742162	0.084742162	0.929755352
A_72_P215787	UBTD2	blue	0.115090105	0.115090105	0.932427021
A_72_P215812		blue	-0.14301652	0.14301652	0.765240882
A_72_P216027	WFDC3	blue	0.130519763	0.130519763	0.813144252
A_72_P216102	VPS28	blue	0.044380913	0.044380913	0.810408897
A_72_P216242	TMEM39A	blue	0.148264685	0.148264685	0.910762147
A_72_P216362	MAN2A2	blue	0.11462361	0.11462361	0.972288667
A_72_P216827	LPHN1	blue	-0.21580516	0.21580516	0.360833334
A_72_P217227	HMGXB3	blue	0.03112963	0.03112963	0.899136019
A_72_P217502	TBX5	blue	0.082396857	0.082396857	0.921513254
A_72_P218582	MKNK1	blue	0.131068297	0.131068297	0.933312156
A_72_P218687	RPL23A	blue	0.226910906	0.226910906	0.425255612
A_72_P219357		blue	0.171854473	0.171854473	0.912816517
A_72_P219847	DMTN	blue	0.192479741	0.192479741	0.839060559
A_72_P219912	MMP19	blue	0.0981344	0.0981344	0.949593483
A_72_P220337	CELSR3	blue	0.022477928	0.022477928	0.871873314
A_72_P220887	CMTM4	blue	0.079390319	0.079390319	0.925193655
A_72_P221087		blue	-0.043084427	0.043084427	0.762567849
A_72_P221287	DCP2	blue	-0.124293989	0.124293989	0.099349092
A_72_P221757	SLC13A1	blue	0.185313034	0.185313034	0.431819405
A_72_P221817	ARL6	blue	-0.008437806	0.008437806	0.842440245
A_72_P222152		blue	0.062660741	0.062660741	0.709674156
A_72_P222167		blue	0.148199482	0.148199482	0.948366598
A_72_P222227	Raly	blue	0.132004818	0.132004818	0.969526024
A_72_P222402		blue	0.186502523	0.186502523	0.695851763
A_72_P222752	LOC100627758	blue	0.030842702	0.030842702	0.079029086
A_72_P223117	PDK2	blue	0.025086363	0.025086363	0.545675553
A_72_P223352	HMGCS2	blue	0.105501202	0.105501202	0.956321286
A_72_P223407	MIOX	blue	0.091448115	0.091448115	0.808825574
A_72_P223502	BMPR1B	blue	0.110314899	0.110314899	0.93402712
A_72_P223602	GRK7	blue	0.05849341	0.05849341	0.858930497
A_72_P223612	LHB	blue	0.161547674	0.161547674	0.968048301
A_72_P223647	TLR8	blue	-0.117070311	0.117070311	0.201448267
A_72_P223812	FTH1	blue	0.082486707	0.082486707	0.780583067
A_72_P223832	PTGDS	blue	0.158811205	0.158811205	0.922920711
A_72_P223842	PALM	blue	0.036230153	0.036230153	0.769961423
A_72_P223877	HBE1	blue	0.175970535	0.175970535	0.726858511
A_72_P223907	CMAH	blue	0.143144309	0.143144309	0.956656035
A_72_P223967	SREBF1	blue	-0.022781389	0.022781389	0.583204686
A_72_P224942		blue	0.112562728	0.112562728	0.964160912
A_72_P225322	GDAP2	blue	0.219477142	0.219477142	0.649343483
A_72_P225437	FAM43A	blue	0.062460232	0.062460232	0.937743203
A_72_P225647	RASEF	blue	0.125592068	0.125592068	0.891046837
A_72_P225932	SFTPA1	blue	0.156000784	0.156000784	0.972391123
A_72_P226272		blue	-0.098360398	0.098360398	0.110512839
A_72_P226427	SCNM1	blue	0.168450257	0.168450257	0.964644164
A_72_P226867		blue	0.063422565	0.063422565	0.672785984
A_72_P227082	TOP1	blue	0.004728202	0.004728202	0.411422267
A_72_P227417	LAPTM4A	blue	-0.041737598	0.041737598	0.726724428
A_72_P227478	LAMA5	blue	0.143172687	0.143172687	0.962095534
A_72_P227597	FAM198B	blue	-0.012186556	0.012186556	0.601917839
A_72_P228162	CHST10	blue	0.074301826	0.074301826	0.640149395
A_72_P228572	AP2B1	blue	-0.009048215	0.009048215	0.771090797
A_72_P228752		blue	0.105165159	0.105165159	0.931740823
A_72_P229272	LYN	blue	0.12760165	0.12760165	0.964568284
A_72_P229382		blue	0.123299049	0.123299049	0.733677253
A_72_P229562		blue	0.266748502	0.266748502	0.676569912
A_72_P230017	GK	blue	0.121835717	0.121835717	0.962716122
A_72_P230547	AKNA	blue	0.075532116	0.075532116	0.960790761
A_72_P230687	ZNF77	blue	-0.056668292	0.056668292	0.301849714
A_72_P230697		blue	0.134496437	0.134496437	0.946095284
A_72_P230957		blue	-0.093239262	0.093239262	0.648032762
A_72_P231447	E2F1	blue	0.11484218	0.11484218	0.947359199
A_72_P232282	IGF1	blue	0.041741169	0.041741169	0.918447985
A_72_P232317	CYP19A1	blue	0.160745525	0.160745525	0.947439318
A_72_P232447	NTRK3	blue	0.139340227	0.139340227	0.95904482
A_72_P232562	CEND1	blue	0.089865795	0.089865795	0.581406157
A_72_P232622	XCR1	blue	0.131743152	0.131743152	0.953011802
A_72_P233282	SLC38A1	blue	0.12151356	0.12151356	0.958250384
A_72_P233352	CYB5A	blue	0.203377132	0.203377132	0.794540474
A_72_P233547	BCL9L	blue	0.072302099	0.072302099	0.955552817
A_72_P233742		blue	0.251916008	0.251916008	0.72357762
A_72_P233892	ANXA9	blue	-0.030321777	0.030321777	0.586606215
A_72_P233947		blue	0.10180526	0.10180526	0.919797258
A_72_P234057	RC3H2	blue	0.143310633	0.143310633	0.912762451
A_72_P234347	SLC30A3	blue	0.013179853	0.013179853	0.969730485
A_72_P234557		blue	0.127423438	0.127423438	0.948740587
A_72_P235132	LOC100511712	blue	0.107626838	0.107626838	0.943734893
A_72_P235292	CXXC4	blue	0.102760309	0.102760309	0.768733662
A_72_P235327	Tmem57	blue	0.042403251	0.042403251	0.163464519
A_72_P236227	LOC102159543	blue	0.159483155	0.159483155	0.972494905
A_72_P237467	ARNT2	blue	0.115974408	0.115974408	0.540430462
A_72_P237807		blue	0.076725828	0.076725828	0.958728248
A_72_P238087	N4BP3	blue	-0.099892943	0.099892943	0.31651149
A_72_P238627		blue	0.129499807	0.129499807	0.882386701
A_72_P238857	Eif4g3	blue	0.105468075	0.105468075	0.92095654
A_72_P239877	ACP6	blue	0.150000121	0.150000121	0.883037177
A_72_P240117	POLR3E	blue	0.154419166	0.154419166	0.445570318
A_72_P240137	GATA3	blue	0.367427442	0.367427442	0.652875347
A_72_P241147	MTHFR	blue	0.089657414	0.089657414	0.892202982
A_72_P241342		blue	0.195303234	0.195303234	0.982511881
A_72_P242082		blue	0.111136604	0.111136604	0.925251345
A_72_P242237	ARL4A	blue	-0.062097912	0.062097912	0.590984667
A_72_P242402	SYT15	blue	0.129119384	0.129119384	0.592218272
A_72_P242537	PGBD1	blue	-0.076138687	0.076138687	0.421883079
A_72_P243002	CCER1	blue	0.037071637	0.037071637	0.662052619
A_72_P243442	LOC102160881	blue	0.257646527	0.257646527	0.406696401
A_72_P243452	NCALD	blue	0.184331506	0.184331506	0.586935348
A_72_P243582	CTR1	blue	0.132838906	0.132838906	0.831900339
A_72_P244967	LOC100515372	blue	0.087364728	0.087364728	0.931089153
A_72_P244987		blue	0.084211493	0.084211493	0.945897821
A_72_P245012		blue	0.101696421	0.101696421	0.93405858
A_72_P245502	XRCC6	blue	0.132347193	0.132347193	0.981316126
A_72_P245512	OXT	blue	0.07886551	0.07886551	0.864882937
A_72_P245572	HBZ	blue	0.052437541	0.052437541	0.735195787
A_72_P245817	FZR1	blue	0.025034913	0.025034913	0.30377104
A_72_P245972	MYD88	blue	0.091358433	0.091358433	0.946226854
A_72_P246982	CALCOCO1	blue	0.155579102	0.155579102	0.964048923
A_72_P247392		blue	0.156313448	0.156313448	0.858645811
A_72_P247792		blue	0.122850752	0.122850752	0.901259176
A_72_P248572	LOC100628224	blue	0.077563787	0.077563787	0.940689156
A_72_P250547		blue	0.177353123	0.177353123	0.824793108
A_72_P250562		blue	0.161105961	0.161105961	0.956373608
A_72_P251032	TTC5	blue	-0.121053713	0.121053713	0.172693438
A_72_P251427	FTH1	blue	0.087445485	0.087445485	0.788649483
A_72_P252097		blue	0.153192561	0.153192561	0.728135365
A_72_P252152	LOC100738841	blue	0.096379622	0.096379622	0.809922032
A_72_P252327	A1BG	blue	0.001979431	0.001979431	0.857691624
A_72_P252767	MOBP	blue	0.112631639	0.112631639	0.868514338
A_72_P253032	PITPNM2	blue	0.09457382	0.09457382	0.936920896
A_72_P253287	IGFN1	blue	0.11506493	0.11506493	0.790751879
A_72_P253627	UBE2J2	blue	0.157653062	0.157653062	0.83445402
A_72_P253737	YTHDF3	blue	0.118670261	0.118670261	0.625759817
A_72_P254292	TMEM246	blue	0.112670418	0.112670418	0.970410885
A_72_P254382		blue	0.147730831	0.147730831	0.976054688
A_72_P254567	PIH1D3	blue	0.005139573	0.005139573	0.91929398
A_72_P254612	YBX3	blue	0.149964423	0.149964423	0.9061555
A_72_P255157	TMCC2	blue	0.031424586	0.031424586	0.833325716
A_72_P255302	CA2	blue	0.131796679	0.131796679	0.749193559
A_72_P255427	RAD23A	blue	0.171441527	0.171441527	0.652336567
A_72_P255532	SREBF2	blue	0.174372788	0.174372788	0.977743983
A_72_P255802	PPP2R5D	blue	0.137384679	0.137384679	0.980389994
A_72_P256307	BACH2	blue	0.053281074	0.053281074	0.892189276
A_72_P256397	ZNF385D	blue	0.012291311	0.012291311	0.894526093
A_72_P256402	S40A1	blue	0.16075573	0.16075573	0.771321596
A_72_P258107	EXD3	blue	0.08882786	0.08882786	0.89804022
A_72_P259357	BST1	blue	-0.027319208	0.027319208	0.466008997
A_72_P259952	SMTN	blue	0.040166877	0.040166877	0.796324495
A_72_P260562	PGAM2	blue	0.093117691	0.093117691	0.414559385
A_72_P261482	ATP5D	blue	-0.030095119	0.030095119	0.160866291
A_72_P261827		blue	0.141561544	0.141561544	0.946502273
A_72_P262117	SH2D2A	blue	-0.152430878	0.152430878	0.31161446
A_72_P262162	MAX	blue	0.047382443	0.047382443	0.831809779
A_72_P263577	CCDC149	blue	-0.210779527	0.210779527	0.569690085
A_72_P264607		blue	0.000281239	0.000281239	0.845095823
A_72_P264967		blue	0.110313932	0.110313932	0.736472381
A_72_P265327	IPO8	blue	0.109650264	0.109650264	0.932611058
A_72_P265797		blue	0.065905677	0.065905677	0.811085866
A_72_P265957	RNLS	blue	0.115178988	0.115178988	0.904356829
A_72_P265972		blue	0.071113587	0.071113587	0.947627288
A_72_P266152	RNF10	blue	0.014110316	0.014110316	0.821573245
A_72_P266942	HIST2H2AC	blue	-0.240550251	0.240550251	0.268985401
A_72_P267352	LOC100848658	blue	0.072796346	0.072796346	0.946835362
A_72_P267561		blue	0.051417101	0.051417101	0.791076404
A_72_P267716	SMU1	blue	0.249126261	0.249126261	0.423100111
A_72_P267801	LOC532108	blue	0.134167775	0.134167775	0.880450358
A_72_P268244	LOC102638362	blue	0.221534856	0.221534856	0.938086134
A_72_P268504	UQCR10	blue	-0.237519314	0.237519314	0.47444832
A_72_P268534		blue	0.025956099	0.025956099	0.821190422
A_72_P268739	RNF14	blue	-0.067640062	0.067640062	0.549282055
A_72_P268819	SHROOM3	blue	0.070444948	0.070444948	0.911671676
A_72_P268879	TMEM87B	blue	0.118883117	0.118883117	0.911418832
A_72_P268969	LOXL3	blue	0.042786358	0.042786358	0.89351178
A_72_P268975	SMTN	blue	0.025006345	0.025006345	0.668560887
A_72_P269059	SCYL3	blue	0.077252225	0.077252225	0.938749525
A_72_P269269	RELA	blue	0.151841711	0.151841711	0.955739132
A_72_P273104	BAT5	blue	0.174239475	0.174239475	0.862400107
A_72_P273319	CPSF1	blue	0.165122742	0.165122742	0.958596024
A_72_P273364	GPR173	blue	0.102319971	0.102319971	0.931231887
A_72_P274514	TOMM22	blue	0.130023935	0.130023935	0.966603491
A_72_P274519		blue	0.067888066	0.067888066	0.96262866
A_72_P274904	ANGEL2	blue	0.073440261	0.073440261	0.420342352
A_72_P275034	RNF169	blue	0.106011287	0.106011287	0.945128769
A_72_P275469	SMCR7L	blue	0.168545082	0.168545082	0.850132091
A_72_P275484	RAP1A	blue	0.270517551	0.270517551	0.721746917
A_72_P275559	C19orf54	blue	0.037350062	0.037350062	0.941708328
A_72_P275654	DCTD	blue	0.190434764	0.190434764	0.226115991
A_72_P275909		blue	0.025254823	0.025254823	0.853291106
A_72_P276004	SUSD2	blue	0.105143324	0.105143324	0.943921038
A_72_P276084	MXI1	blue	0.062058102	0.062058102	0.85747402
A_72_P276164	NUDT4	blue	0.07261667	0.07261667	0.824386138
A_72_P276179		blue	0.082983915	0.082983915	0.958468159
A_72_P277059	RTN4	blue	0.064889062	0.064889062	0.912240532
A_72_P277959		blue	-0.006629707	0.006629707	0.862937661
A_72_P278159		blue	0.055881147	0.055881147	0.467794888
A_72_P278309		blue	-0.129011717	0.129011717	0.715563795
A_72_P278334	S100A16	blue	0.135244137	0.135244137	0.926533681
A_72_P278449	TMEM104	blue	0.019992896	0.019992896	0.906801819
A_72_P278789		blue	-0.054056072	0.054056072	0.777905526
A_72_P278899		blue	0.029953671	0.029953671	0.878207845
A_72_P279119		blue	0.090384489	0.090384489	0.863797733
A_72_P279604	OSR1	blue	0.112022307	0.112022307	0.972796481
A_72_P279704	ESRP2	blue	0.130661359	0.130661359	0.967017371
A_72_P279924	PDE4DIP	blue	0.05728753	0.05728753	0.787809058
A_72_P280029	ARHGEF40	blue	0.082570123	0.082570123	0.403880555
A_72_P280264	PTMS	blue	0.045278279	0.045278279	0.809539109
A_72_P280529	PPP5C	blue	0.1580981	0.1580981	0.921364829
A_72_P280564		blue	0.017457039	0.017457039	0.909956733
A_72_P280714	EFNA4	blue	-0.026146215	0.026146215	0.661570488
A_72_P280989	SLC35E4	blue	0.198617245	0.198617245	0.621874207
A_72_P281394	CHCHD3	blue	0.168754582	0.168754582	0.941575256
A_72_P281584		blue	0.34467408	0.34467408	0.543908213
A_72_P282239		blue	0.121330078	0.121330078	0.733672208
A_72_P282504		blue	-0.178843484	0.178843484	0.244730462
A_72_P282539	RGS7BP	blue	0.107823268	0.107823268	0.940945461
A_72_P282739		blue	0.104433558	0.104433558	0.84199853
A_72_P284534		blue	0.074487717	0.074487717	0.933600627
A_72_P285009	NEXN	blue	0.112647118	0.112647118	0.885511419
A_72_P285224		blue	0.206421511	0.206421511	0.843134102
A_72_P285839	TTL	blue	0.179153824	0.179153824	0.949032814
A_72_P285934	TMEM86A	blue	0.222977653	0.222977653	0.768540034
A_72_P286449	IFIT1	blue	0.173549279	0.173549279	0.61307739
A_72_P287809	EPB41	blue	0.054653313	0.054653313	0.83754894
A_72_P288049	LOC100522408	blue	-0.008263486	0.008263486	0.868241044
A_72_P288244	IFRD2	blue	-0.018649113	0.018649113	0.744458833
A_72_P288419	PPP1R13L	blue	-0.08736422	0.08736422	0.518307105
A_72_P288469	CLEC18A	blue	0.164801295	0.164801295	0.977313892
A_72_P288504	C14H10orf116	blue	0.127432757	0.127432757	0.682409396
A_72_P288729	PRKD3	blue	0.196874629	0.196874629	0.898147353
A_72_P288899	LGALS7	blue	0.09109313	0.09109313	0.329217593
A_72_P288929	CMIP	blue	0.041675424	0.041675424	0.840394223
A_72_P289054	MRGPRF	blue	0.109644142	0.109644142	0.976800553
A_72_P289789		blue	0.006202244	0.006202244	0.762707602
A_72_P289969		blue	0.122685394	0.122685394	0.852395522
A_72_P290359	INO80C	blue	0.189356544	0.189356544	0.709865418
A_72_P290559	IGSF1	blue	0.375062743	0.375062743	0.585254479
A_72_P290564	KLHL13	blue	0.093147531	0.093147531	0.89579675
A_72_P290684	COL15A1	blue	0.158524059	0.158524059	0.959539612
A_72_P290884	ASF1B	blue	-0.075706171	0.075706171	0.448598987
A_72_P291374	DLL4	blue	0.108075941	0.108075941	0.969611259
A_72_P291534	RNF141	blue	0.098887464	0.098887464	0.969434257
A_72_P291664	PITPNM1	blue	0.070307303	0.070307303	0.943175881
A_72_P291709	CTRL	blue	0.121702448	0.121702448	0.938335996
A_72_P292359	EMILIN1	blue	0.158861756	0.158861756	0.828844025
A_72_P292704	PKDCC	blue	0.198380619	0.198380619	0.872570377
A_72_P293024		blue	0.064464677	0.064464677	0.911538265
A_72_P293029	PRAP1	blue	0.112566823	0.112566823	0.937199816
A_72_P293259		blue	0.102020432	0.102020432	0.55576169
A_72_P293594	GFRA1	blue	0.100752082	0.100752082	0.857444904
A_72_P295124	XYLT1	blue	0.120973885	0.120973885	0.935072405
A_72_P296049	PCYOX1L	blue	0.335835115	0.335835115	0.18955335
A_72_P296064	MMAB	blue	-0.366864058	0.366864058	-0.003600213
A_72_P296289		blue	0.022459104	0.022459104	0.927347218
A_72_P296834		blue	0.087587118	0.087587118	0.786661223
A_72_P297154	ROGDI	blue	0.136867845	0.136867845	0.964752996
A_72_P297264	POLM	blue	0.093649537	0.093649537	0.860392659
A_72_P297734		blue	0.224449489	0.224449489	0.835828658
A_72_P297759		blue	0.185060472	0.185060472	0.976091004
A_72_P299229	FAM63A	blue	-0.139915931	0.139915931	0.30651333
A_72_P299384		blue	0.116140065	0.116140065	0.843727561
A_72_P299619		blue	0.153563463	0.153563463	0.959661341
A_72_P299629	UBE2R2	blue	0.081025969	0.081025969	0.705056336
A_72_P299789	UBR1	blue	0.121974535	0.121974535	0.806418777
A_72_P300109	PLD2	blue	0.065299556	0.065299556	0.765980074
A_72_P300134	NR4A1	blue	0.078151891	0.078151891	0.956771477
A_72_P300394		blue	0.080591572	0.080591572	0.656285749
A_72_P300954	HS3ST6	blue	0.157676277	0.157676277	0.952196061
A_72_P301424	R3HDM4	blue	0.14717984	0.14717984	0.945122736
A_72_P301609		blue	0.184501541	0.184501541	0.795076599
A_72_P301884	NFAT5	blue	0.166753893	0.166753893	0.974359054
A_72_P302299	RNF11	blue	-0.165180691	0.165180691	0.648996561
A_72_P302589	CRP	blue	0.111503157	0.111503157	0.977828382
A_72_P302614	HAMP	blue	0.109192007	0.109192007	0.95369123
A_72_P302624	LMO3	blue	0.098724751	0.098724751	0.140251535
A_72_P302629	SPINK4	blue	0.310287337	0.310287337	0.675934173
A_72_P302689	LMNA	blue	0.1387321	0.1387321	0.409740732
A_72_P303104	SNCG	blue	0.248847277	0.248847277	0.834795551
A_72_P303139	IGF2	blue	0.087974755	0.087974755	0.911873059
A_72_P303234	CHEK1	blue	-0.010017229	0.010017229	0.779050075
A_72_P303424	FBXO9	blue	-0.091891667	0.091891667	0.78119595
A_72_P304269	THOP1	blue	0.239961832	0.239961832	0.434680029
A_72_P304359	MPZL1	blue	0.008850723	0.008850723	0.517180608
A_72_P304884		blue	0.163131381	0.163131381	0.853141888
A_72_P305579	MLC1	blue	0.10953444	0.10953444	0.91248169
A_72_P305779	ATRN	blue	0.162579013	0.162579013	0.91619895
A_72_P306293	GLTP	blue	-0.242912148	0.242912148	-0.091602907
A_72_P306518	RYBP	blue	0.153637919	0.153637919	0.965359786
A_72_P306533	PSME4	blue	0.088887512	0.088887512	0.698628774
A_72_P306573	BAIAP2L2	blue	-0.012179248	0.012179248	0.789090209
A_72_P306868	Psap	blue	0.109358213	0.109358213	0.954843871
A_72_P307298		blue	0.181206207	0.181206207	0.707210644
A_72_P308788	LOC100848689	blue	0.083353898	0.083353898	0.915638679
A_72_P308813		blue	0.094367005	0.094367005	0.825685821
A_72_P309338		blue	0.18531495	0.18531495	0.798778223
A_72_P310053	ABCC1	blue	0.071610034	0.071610034	0.922569617
A_72_P310158		blue	0.132052603	0.132052603	0.903317705
A_72_P310233		blue	0.111057937	0.111057937	0.942869962
A_72_P310718	TBPL1	blue	0.12789263	0.12789263	0.893552073
A_72_P310938	FAIM3	blue	0.03063332	0.03063332	0.325988003
A_72_P311118	PCDH10	blue	0.001401836	0.001401836	0.692648688
A_72_P311568	TMEM119	blue	-0.410203226	0.410203226	0.09273339
A_72_P312218		blue	0.161149714	0.161149714	0.961046029
A_72_P312243		blue	0.080306473	0.080306473	0.915107692
A_72_P312938		blue	0.106314411	0.106314411	0.852035385
A_72_P313083	PKN3	blue	0.142860452	0.142860452	0.96458155
A_72_P313088	HRC	blue	0.178381867	0.178381867	0.867666839
A_72_P313498	RFESD	blue	-0.095131415	0.095131415	0.160867537
A_72_P313598		blue	0.130891137	0.130891137	0.984673505
A_72_P313873	REM1	blue	0.047435976	0.047435976	0.721410792
A_72_P313883	PAQR8	blue	0.118580781	0.118580781	0.920861916
A_72_P314108		blue	0.168824598	0.168824598	0.952785414
A_72_P314178	AFF3	blue	0.203783257	0.203783257	0.854353192
A_72_P314458	KIF2C	blue	0.123612665	0.123612665	0.92978446
A_72_P314543	OSBPL7	blue	0.043783807	0.043783807	0.93964778
A_72_P314653		blue	0.212255964	0.212255964	0.298312503
A_72_P314778		blue	0.133110877	0.133110877	0.967570049
A_72_P315193		blue	0.135779988	0.135779988	0.977276905
A_72_P315238		blue	0.199042469	0.199042469	0.746082875
A_72_P315653	GPHN	blue	0.154938988	0.154938988	0.911508456
A_72_P315888	EML6	blue	0.115849118	0.115849118	0.933546508
A_72_P316088	TONSL	blue	0.091036696	0.091036696	0.906708157
A_72_P316148	BTF3	blue	0.175530159	0.175530159	0.896396612
A_72_P316233	TMEM86B	blue	0.189555145	0.189555145	0.771537005
A_72_P316323	SLC27A2	blue	0.015855255	0.015855255	0.79888695
A_72_P316503	NCAPH2	blue	0.024236539	0.024236539	0.936088914
A_72_P316713	MB21D2	blue	0.128826678	0.128826678	0.820966472
A_72_P316838		blue	0.234993196	0.234993196	0.698247438
A_72_P316913		blue	0.143632997	0.143632997	0.94020896
A_72_P318108	B3GALT4	blue	0.108643681	0.108643681	0.93259066
A_72_P319018	FKBP9	blue	0.1419448	0.1419448	0.883377984
A_72_P319548	CCL14	blue	-0.078749201	0.078749201	0.239912677
A_72_P319598		blue	0.211639172	0.211639172	0.466561976
A_72_P319693	TMEM101	blue	0.110009393	0.110009393	0.974609266
A_72_P320463	LOC100525030	blue	0.142371191	0.142371191	0.79925704
A_72_P320883	IRF2BP2	blue	0.023689846	0.023689846	0.921832323
A_72_P321288	DPP6	blue	0.093221401	0.093221401	0.832585841
A_72_P321638	TMEM108	blue	-0.023998304	0.023998304	0.892045253
A_72_P322048	LOC102164231	blue	0.036165278	0.036165278	0.854603029
A_72_P322453		blue	0.093185467	0.093185467	0.597098691
A_72_P323408		blue	0.145693635	0.145693635	0.823821051
A_72_P324093		blue	0.116324635	0.116324635	0.859318086
A_72_P324268		blue	0.091446728	0.091446728	0.229160095
A_72_P324628		blue	0.100588303	0.100588303	0.389843749
A_72_P324728		blue	0.155303294	0.155303294	0.954843793
A_72_P325828	ENDOD1	blue	0.352116387	0.352116387	0.474438131
A_72_P326123	SF3A2	blue	0.141405923	0.141405923	0.976316676
A_72_P326373	HEATR6	blue	0.118897374	0.118897374	0.954880514
A_72_P326973	SREBF1	blue	0.157585241	0.157585241	0.974628401
A_72_P327013	GPNMB	blue	-0.131756118	0.131756118	0.376093927
A_72_P327028	DYRK3	blue	-0.050057989	0.050057989	0.670030387
A_72_P327223	LHCGR	blue	0.126308024	0.126308024	0.864929261
A_72_P327418	SAP30BP	blue	0.062104117	0.062104117	0.915398797
A_72_P328258	KIAA0391	blue	-0.046557672	0.046557672	0.093314474
A_72_P328688	FAM46C	blue	0.090800842	0.090800842	0.784376158
A_72_P329318	KIAA1109	blue	0.075496009	0.075496009	0.955093572
A_72_P329828	SCUBE3	blue	0.171692437	0.171692437	0.967883356
A_72_P329988		blue	0.183943574	0.183943574	0.935849289
A_72_P330073	MAP3K13	blue	-0.086678624	0.086678624	0.286449682
A_72_P330118	CHPF2	blue	0.0096553	0.0096553	0.461169395
A_72_P330373	FAM206A	blue	0.144952951	0.144952951	0.896975116
A_72_P330438		blue	0.07895177	0.07895177	0.937399071
A_72_P330603	LOC100511078	blue	-0.250225575	0.250225575	0.265805251
A_72_P330668	PPP2R4	blue	0.215027626	0.215027626	0.91685416
A_72_P330743	NAA60	blue	0.062157469	0.062157469	0.914985043
A_72_P330968	BMP1	blue	0.075271004	0.075271004	0.92520254
A_72_P331028	RAP1B	blue	0.142683462	0.142683462	0.899944059
A_72_P331123	DCAF12	blue	0.077975211	0.077975211	0.827321709
A_72_P331528		blue	0.039820134	0.039820134	0.922208965
A_72_P332498	CRY2	blue	0.120882219	0.120882219	0.961631682
A_72_P332688		blue	-0.301882928	0.301882928	0.33256542
A_72_P333003		blue	0.118948201	0.118948201	0.969489967
A_72_P333498		blue	0.137598336	0.137598336	0.975403614
A_72_P333948	CH242-305H5.1	blue	0.073072825	0.073072825	0.921403936
A_72_P333958	DLEC1	blue	0.103938019	0.103938019	0.731970229
A_72_P334108	ZFP57	blue	-0.12279914	0.12279914	0.274587831
A_72_P334123	LRRC28	blue	-0.005348519	0.005348519	0.690944107
A_72_P334128	LAD1	blue	0.115082198	0.115082198	0.909454821
A_72_P334308	ZNF821	blue	0.181851614	0.181851614	0.794794283
A_72_P334443	TMEM158	blue	0.06610599	0.06610599	0.185851049
A_72_P334488	HIPK1	blue	0.1517131	0.1517131	0.702517464
A_72_P334948	AKR1E2	blue	-0.358934744	0.358934744	0.288343296
A_72_P335073	SUPT3H	blue	-0.132729168	0.132729168	0.40077515
A_72_P335383		blue	0.078016416	0.078016416	0.890944838
A_72_P336273	SNAPC3	blue	0.100220967	0.100220967	0.940257494
A_72_P337608	TCP11L2	blue	0.027468391	0.027468391	0.633678583
A_72_P337823	PHACTR1	blue	0.099069546	0.099069546	0.966091098
A_72_P338298	COQ2	blue	0.123583645	0.123583645	0.95820315
A_72_P338443	TMEM232	blue	0.163026142	0.163026142	0.96891889
A_72_P338793	LPIN1	blue	0.03527585	0.03527585	0.749652245
A_72_P338893		blue	0.203953804	0.203953804	0.754832749
A_72_P339123		blue	0.105454338	0.105454338	0.91944999
A_72_P339158	LOC100739401	blue	0.157844402	0.157844402	0.742358957
A_72_P339523		blue	0.1421082	0.1421082	0.733737225
A_72_P339783	EOGT	blue	0.085726339	0.085726339	0.892182997
A_72_P339983	USP47	blue	0.076564958	0.076564958	0.84669156
A_72_P340903		blue	0.034577797	0.034577797	0.90258077
A_72_P341058	PRDX2	blue	0.006571182	0.006571182	0.775424759
A_72_P341108	SR-PSOX	blue	-0.141731287	0.141731287	0.213688108
A_72_P341178		blue	0.106307855	0.106307855	0.940859854
A_72_P341498	SLC37A1	blue	0.094510373	0.094510373	0.896848877
A_72_P341528	SCMH1	blue	0.073717875	0.073717875	0.853937581
A_72_P341683	PEMT	blue	-0.021044923	0.021044923	0.757306787
A_72_P341743		blue	0.142653406	0.142653406	0.872139346
A_72_P341748	KCNMB4	blue	0.098248119	0.098248119	0.772371556
A_72_P341883		blue	0.091913573	0.091913573	0.949354915
A_72_P342303	POLK	blue	0.140718172	0.140718172	0.865129026
A_72_P342838	CUL4A	blue	0.19238766	0.19238766	0.7220292
A_72_P342878		blue	0.145163962	0.145163962	0.862455309
A_72_P343003	CDKN3	blue	-0.123471664	0.123471664	0.265743464
A_72_P343653	TSSK6	blue	0.267614992	0.267614992	0.609780562
A_72_P343768	LOC100622870	blue	0.150620041	0.150620041	0.870120682
A_72_P343778		blue	-0.028857506	0.028857506	0.797598269
A_72_P344163	IQCF3	blue	0.127090427	0.127090427	0.948204495
[truncated: 14,192 more rows]
